# Supplementary material for: The dynamic interactome of human Aha1 upon Y223 phosphorylation
Source: Data Brief. 2015 Nov 6;5:752–5. doi: 10.1016/j.dib.2015.10.028 (PMC4659802; doi:10.1016/j.dib.2015.10.028)
Supplement: Supplementary file 1 — Supplementary material [file mmc1.xlsx]

## Sheet: AHA1_AT12_shortlist
Gene_Name	Log2_Mean_EoverF		KEY
RPL23	8.88248		Ratio is log2 interaction change for Y223E Aha1/Y223F Aha1
RPL17	3.93874		OE=interactor only seen in association with Y223E Aha1
KV206	3.58415		OF=interactor only seen in association with Y223F Aha1
RPS3A	3.56456
PRPF31	3.39459
CCT2	3.27546
SERBP1	3.00775
EIF3G	3.00302
RBMX	2.92768
IGHG2	2.90305
DDX3X	2.87281
CCT4	2.85567
H3BNC9	2.81662
EIF4B	2.80037
SFPQ	2.77364
FAU	2.77233
ENO1	2.6945
RPS14	2.6729
ALDOA	2.63081
RPL31	2.62369
THRAP3	2.60308
RPS3	2.58096
FASN	2.57665
HNRNPA1	2.54541
HNRNPU	2.51762
LDHA	2.4532
RPS15A	2.44746
EEF1A1	2.43221
RPS23	2.41563
MCM7	2.38906
RPS4X	2.37655
HSPA5	2.36182
ACLY	2.32014
RBM10	2.31096
RPS20	2.30759
RPS2	2.27461
SLC25A6	2.24414
RPS7	2.21614
PRMT5	2.21334
TUBB2A	2.20413
EIF3L	2.19096
RPS15	2.16743
RPL11	2.16009
RPS18	2.15383
RPL9	2.13789
RPS13	2.13666
HSP90AA1	2.107
HNRNPH1	2.07955
CCT8	2.07776
HSPA8	2.04776
RPS10	2.00443
CIRBP	1.98712
HSPD1	1.92347
EIF3A	1.89126
RPL22	1.88209
EIF3B	1.81245
HSPA1A	1.76665
LDHB	1.72459
VIM	1.65849
KPNB1	1.61782
RPS16	1.60959
HSP90AB1	1.56691
TRIM28	1.52034
RPS11	1.49102
EFTUD2	1.4886
RPS25	1.46208
HNRNPA2B1	1.41599
BCLAF1	1.4008
RBM39	1.39376
IMPDH2	1.37102
DCD	1.3548
MCM2	1.30572
TFRC	1.28939
PSMD3	1.27132
RPL13	1.21951
LSM14A	1.2095
RPL38	1.01256
PSMD2	1.01138
HNRNPK	0.936195
AGL	0.919201
CCT3	0.876382
PRDX6	0.801136
ATP1A1	0.264286
AHSA1	0
POM121	-1.43037
UFL1	OE
UBTF	OE
PLK1	OE
RPL6	OE
CKAP5	OE
POLD3	OE
ZC3HAV1	OE
GTF3C2	OE
CKAP2	OE
ARHGEF1	OE
UHRF1	OE
PRPF19	OE
MYH2	OF

## Sheet: AHA1_AT12_proteinGroups
SPROT_ACC	Uniprot_Protein	Gene_Name	Uniprot_Full	Majority Protein IDs	Protein Names	Gene Names	Protein Descriptions	MW_kDa	PEP	Experiment Count	EF_CALLS	Mean_Ratio_EoverF	Log2_Mean_EoverF	StdDev_Ratio_EoverF	Ratio H/L AT12_1Fwd_FE	Ratio H/L Normalized AT12_1Fwd_FE	Ratio_H/L_AHSA1_Norma_ AT12_1Fwd_FE	Ratio H/L Variability [%] AT12_1Fwd_FE	Ratio H/L Count AT12_1Fwd_FE	Ratio L/H AT12_1Rev_EF	Ratio L/H Normalized AT12_1Rev_EF	Ratio_L/H_AHSA1_Norm_AT12_1Rev_EF	Ratio H/L Variability [%] AT12_1Rev_EF	Ratio H/L Count AT12_1Rev_EF	Ratio H/L AT12_2Fwd_FE	Ratio H/L Normalized AT12_2Fwd_FE	Ratio_H/L_AHSA1_Norm_AT12_2Fwd_FE	Ratio H/L Variability [%] AT12_2Fwd_FE	Ratio H/L Count AT12_2Fwd_FE	Ratio L/H AT12_2Rev_EF	Ratio L/H Normalized AT12_2Rev_EF	Ratio_L/H_AHSA1_Norm_AT12_2Rev_EF	Ratio H/L Variability [%] AT12_2Rev_EF	Ratio H/L Count AT12_2Rev_EF	Ratio H/L AT12_3Fwd_FE	Ratio H/L Normalized AT12_3Fwd_FE	Ratio_H/L_AHSA1_Norm_AT12_3Fwd_FE	Ratio H/L Variability [%] AT12_3Fwd_FE	Ratio H/L Count AT12_3Fwd_FE	Ratio L/H AT12_3Rev_EF	Ratio L/H Normalized AT12_3Rev_EF	Ratio_L/H_Norm_AT12_3Rev_EF	Ratio H/L Variability [%] AT12_3Rev_EF	Ratio H/L Count AT12_3Rev_EF	Intensity AT12_1Fwd_FE	Intensity L AT12_1Fwd_FE	Intensity H AT12_1Fwd_FE	Intensity AT12_1Rev_EF	Intensity L AT12_1Rev_EF
P62829	RL23_HUMAN	RPL23	RL23_HUMAN 60S ribosomal protein L23 OS=Homo sapiens GN=RPL23 PE=1 SV=1	P62829;J3KT29;B9ZVP7;C9JD32;J3KTJ3;J3QQT9	60S ribosomal protein L17;60S ribosomal protein L23;Putative uncharacterized protein RPL23	RPL23	>sp|P62829|RL23_HUMAN 60S ribosomal protein L23 OS=Homo sapiens GN=RPL23 PE=1 SV=1;>tr|J3KT29|J3KT29_HUMAN 60S ribosomal protein L23 OS=Homo sapiens GN=RPL23 PE=4 SV=1;>tr|B9ZVP7|B9ZVP7_HUMAN 60S ribosomal protein L23 OS=Homo sapiens GN=RPL23 PE=3 SV=1;>tr	14.865	6.4661e-13	3		471.948	8.88248	663.151					0					0	0.00028763	0.0003059	0.000954684		1	81.5794	56.9671	185.696		1					0	612.895	595.309	1230.15		1	0	0	0	0	0
P18621	RL17_HUMAN	RPL17	RL17_HUMAN 60S ribosomal protein L17 OS=Homo sapiens GN=RPL17 PE=1 SV=3	J3QL51;P18621;J3KRX5;J3QLC8;J3QQT2;B4E3C2;J3QS96;J3KRB3	60S ribosomal protein L17;60S ribosomal protein L23;PD-1;cDNA FLJ52184, highly similar to 60S ribosomal protein L17	RPL17	>tr|J3QL51|J3QL51_HUMAN Protein RPL17-C18ORF32 OS=Homo sapiens GN=RPL17-C18ORF32 PE=4 SV=1;>sp|P18621|RL17_HUMAN 60S ribosomal protein L17 OS=Homo sapiens GN=RPL17 PE=1 SV=3;>tr|J3KRX5|J3KRX5_HUMAN 60S ribosomal protein L17 (Fragment) OS=Homo sapiens GN=RP	26.372	1.9177e-06	3		15.3348	3.93874	22.3767	3.6021	2.491	2.9524	13.337	2	3.47838	1.39381	1.88624	10.157	2					0					0	0.86019	1.7598	41.1659		1					0	180690000	133040000	47653000	282340000	61583000
P06310	KV206_HUMAN	KV206	KV206_HUMAN Ig kappa chain V-II region RPMI 6410 OS=Homo sapiens PE=4 SV=1	P06310;P06309;P01614;P01617	Ig kappa chain V-II region RPMI 6410;Ig kappa chain V-II region GM607;Ig kappa chain V-II region Cum;Ig kappa chain V-II region TEW		>sp|P06310|KV206_HUMAN Ig kappa chain V-II region RPMI 6410 OS=Homo sapiens PE=4 SV=1;>sp|P06309|KV205_HUMAN Ig kappa chain V-II region GM607 (Fragment) OS=Homo sapiens PE=4 SV=1;>sp|P01614|KV201_HUMAN Ig kappa chain V-II region Cum OS=Homo sapiens PE=1 SV	14.707	1.8347e-90	5		11.9933	3.58415	11.2671					0	4.18638	1.67749	2.27014	23.434	3	0.08625	0.091728	0.286274	172.05	5	4.88281	3.40971	11.1146	168.43	3	0.55986	1.1454	26.7936	61.911	2	9.71628	9.43752	19.5017		1	0	0	0	443910000	119890000
P61247	RS3A_HUMAN	RPS3A	RS3A_HUMAN 40S ribosomal protein S3a OS=Homo sapiens GN=RPS3A PE=1 SV=2	P61247;D6RAT0;D6RG13;D6RB09;E9PFI5;H0Y8L7;F5H4F9;D6RAS7;H0Y9Y4;D6R9B6;D6RED7;D6RGE0	40S ribosomal protein S3a;v-fos transformation effector protein	FTE1;MFTL;RPS3A	>sp|P61247|RS3A_HUMAN 40S ribosomal protein S3a OS=Homo sapiens GN=RPS3A PE=1 SV=2;>tr|D6RAT0|D6RAT0_HUMAN 40S ribosomal protein S3a OS=Homo sapiens GN=RPS3A PE=3 SV=1;>tr|D6RG13|D6RG13_HUMAN 40S ribosomal protein S3a (Fragment) OS=Homo sapiens GN=RPS3A PE	29.945	0	5		11.8315	3.56456	11.5696	4.9194	3.4021	4.03226		1	9.10498	3.64857	4.93761	107.33	4					0	2.45327	1.71309	5.58416	2.4269	2	0.65798	1.3461	31.4885		1	6.53381	6.34679	13.115	192.22	3	681650000	88437000	593210000	838030000	728520000
Q8WWY3	PRP31_HUMAN	PRPF31	PRP31_HUMAN U4/U6 small nuclear ribonucleoprotein Prp31 OS=Homo sapiens GN=PRPF31 PE=1 SV=2	Q8WWY3;E7EVX8;E7ESA8;Q8WWY3-2;Q8WWY3-3	Pre-mRNA-processing factor 31;Serologically defined breast cancer antigen NY-BR-99;U4/U6 small nuclear ribonucleoprotein Prp31;U4/U6 snRNP 61 kDa protein	PRP31;PRPF31	>sp|Q8WWY3|PRP31_HUMAN U4/U6 small nuclear ribonucleoprotein Prp31 OS=Homo sapiens GN=PRPF31 PE=1 SV=2;>tr|E7EVX8|E7EVX8_HUMAN U4/U6 small nuclear ribonucleoprotein Prp31 OS=Homo sapiens GN=PRPF31 PE=4 SV=1;>tr|E7ESA8|E7ESA8_HUMAN U4/U6 small nuclear ribon	55.455	6.0627e-12	5		10.5166	3.39459	19.4826	1.03	0.81936	0.971128	74.188	2	1.63744	0.735132	0.994854	50.948	4	0.70478	0.74954	2.33924		1	1.29306	0.902935	2.9433	18.254	2	0.94729	1.938	45.3344	27.619	2					0	69701000	25015000	44687000	100880000	42111000
P78371	TCPB_HUMAN	CCT2	TCPB_HUMAN T-complex protein 1 subunit beta OS=Homo sapiens GN=CCT2 PE=1 SV=4	P78371;F5GWF6;P78371-2;F8VQ14	CCT-beta;T-complex protein 1 subunit beta	99D8.1;CCT2;CCTB	>sp|P78371|TCPB_HUMAN T-complex protein 1 subunit beta OS=Homo sapiens GN=CCT2 PE=1 SV=4;>tr|F5GWF6|F5GWF6_HUMAN T-complex protein 1 subunit beta OS=Homo sapiens GN=CCT2 PE=3 SV=2;>sp|P78371-2|TCPB_HUMAN Isoform 2 of T-complex protein 1 subunit beta OS=Hom	57.488	5.5275e-16	3		9.68306	3.27546	15.1929	0.00017329	0.00011984	0.000142038		1					0	0.559	0.59451	1.85541		1					0	0.56821	1.1625	27.1936		1					0	17746000	9483400	8262300	0	0
Q8NC51-3	PAIRB_HUMAN	SERBP1	PAIRB_HUMAN Isoform 3 of Plasminogen activator inhibitor 1 RNA-binding protein OS=Homo sapiens GN=SERBP1	Q8NC51-3;Q8NC51-4;Q8NC51;Q8NC51-2	PAI1 RNA-binding protein 1;Plasminogen activator inhibitor 1 RNA-binding protein;SERPINE1 mRNA-binding protein 1	CGI-55;PAIRBP1;SERBP1	>sp|Q8NC51-3|PAIRB_HUMAN Isoform 3 of Plasminogen activator inhibitor 1 RNA-binding protein OS=Homo sapiens GN=SERBP1;>sp|Q8NC51-4|PAIRB_HUMAN Isoform 4 of Plasminogen activator inhibitor 1 RNA-binding protein OS=Homo sapiens GN=SERBP1;>sp|Q8NC51|PAIRB_HUM	43.135	3.8327e-203	6		8.0431	3.00775	11.9545	4.6416	3.2099	3.80446	231.44	3	6.58892	2.64019	3.57297	76.169	5	0.93072	0.98983	3.08916		1	1.24724	0.870928	2.83897		1	0.67757	1.3862	32.4265		1	1.25872	1.22267	2.52653		1	159430000	18963000	140470000	207700000	157070000
O75821	EIF3G_HUMAN	EIF3G	EIF3G_HUMAN Eukaryotic translation initiation factor 3 subunit G OS=Homo sapiens GN=EIF3G PE=1 SV=2	O75821	eIF3 p42;eIF3 p44;eIF-3-delta;Eukaryotic translation initiation factor 3 RNA-binding subunit;Eukaryotic translation initiation factor 3 subunit 4;Eukaryotic translation initiation factor 3 subunit G	EIF3G;EIF3S4	>sp|O75821|EIF3G_HUMAN Eukaryotic translation initiation factor 3 subunit G OS=Homo sapiens GN=EIF3G PE=1 SV=2	35.611	2.871e-22	5		8.01679	3.00302	12.6314	2.2835	1.5792	1.87171		1	3.06166	1.22681	1.66025		1					0	0.927558	0.647668	2.1112	35.133	2	0.63851	1.3063	30.5574		1	1.93469	1.87928	3.88333	75.324	2	112090000	89198000	22892000	80099000	23237000
P38159	RBMX_HUMAN	RBMX	RBMX_HUMAN RNA-binding motif protein, X chromosome OS=Homo sapiens GN=RBMX PE=1 SV=3	P38159;P38159-2;H3BT71;H0Y6E7	Glycoprotein p43;Heterogeneous nuclear ribonucleoprotein G;Heterogeneous nuclear ribonucleoprotein G, N-terminally processed;RNA-binding motif protein, X chromosome	HNRPG;RBMX;RBMXP1	>sp|P38159|RBMX_HUMAN RNA-binding motif protein, X chromosome OS=Homo sapiens GN=RBMX PE=1 SV=3;>sp|P38159-2|RBMX_HUMAN Isoform 2 of RNA-binding motif protein, X chromosome OS=Homo sapiens GN=RBMX;>tr|H3BT71|H3BT71_HUMAN RNA-binding motif protein, X chromo	42.331	0	6		7.60883	2.92768	8.69948	5.3189	3.6783	4.35962	26.927	5	7.70832	3.0888	4.18008	21.651	3	1.6916	1.799	5.61451		1	1.82299	1.27299	4.14958		1	0.52698	1.0781	25.2193	33.223	2	1.06112	1.03074	2.12991		1	571350000	307580000	263770000	714030000	260450000
P01859	IGHG2_HUMAN	IGHG2	IGHG2_HUMAN Ig gamma-2 chain C region OS=Homo sapiens GN=IGHG2 PE=1 SV=2	P01859	Ig gamma-2 chain C region	IGHG2	>sp|P01859|IGHG2_HUMAN Ig gamma-2 chain C region OS=Homo sapiens GN=IGHG2 PE=1 SV=2	35.9	0.0090745	5		7.48009	2.90305	10.174	1.7132	1.1847	1.40414		1					0	1.0094	1.0735	3.35029		1	1.90934	1.3333	4.34615	5.0818	2	0.53448	1.0935	25.5795		1	1.4879	1.31645	2.72031	16.232	2	245110000	89734000	155370000	0	0
O00571	DDX3X_HUMAN	DDX3X	DDX3X_HUMAN ATP-dependent RNA helicase DDX3X OS=Homo sapiens GN=DDX3X PE=1 SV=3	O00571;O00571-2;O15523;B4DXX7;B4E132	ATP-dependent RNA helicase DDX3X;DEAD box protein 3, X-chromosomal;DEAD box, X isoform;Helicase-like protein 2;ATP-dependent RNA helicase DDX3Y;DEAD box protein 3, Y-chromosomal;cDNA FLJ50912, highly similar to ATP-dependent RNA helicase DDX3Y (EC 3.6.1.-);cDNA FLJ53122, highly similar to ATP-dependent RNA helicase DDX3Y (EC 3.6.1.-)	DBX;DDX3;DDX3X;DBY;DDX3Y	>sp|O00571|DDX3X_HUMAN ATP-dependent RNA helicase DDX3X OS=Homo sapiens GN=DDX3X PE=1 SV=3;>sp|O00571-2|DDX3X_HUMAN Isoform 2 of ATP-dependent RNA helicase DDX3X OS=Homo sapiens GN=DDX3X;>sp|O15523|DDX3Y_HUMAN ATP-dependent RNA helicase DDX3Y OS=Homo sapie	73.243	3.2032e-54	3		7.32492	2.87281	6.19428	6.4936	5.9418	7.04238	102.75	6	20.0602	10.0906	13.6556	144.65	10					0					0					0	0.766636	0.617856	1.27674		1	637180000	52262000	584920000	1429400000	708400000
P50991	TCPD_HUMAN	CCT4	TCPD_HUMAN T-complex protein 1 subunit delta OS=Homo sapiens GN=CCT4 PE=1 SV=4	P50991;F5H5W3;B7Z9L0	CCT-delta;Stimulator of TAR RNA-binding;T-complex protein 1 subunit delta	CCT4;CCTD;SRB	>sp|P50991|TCPD_HUMAN T-complex protein 1 subunit delta OS=Homo sapiens GN=CCT4 PE=1 SV=4;>tr|F5H5W3|F5H5W3_HUMAN T-complex protein 1 subunit delta OS=Homo sapiens GN=CCT4 PE=3 SV=1;>tr|B7Z9L0|B7Z9L0_HUMAN T-complex protein 1 subunit delta OS=Homo sapiens	57.924	7.3582e-08	5		7.23842	2.85567	11.7335	1.8563	1.2837	1.52148	13.889	2					0	0.85396	0.9082	2.8344		1	0.817327	0.570744	1.86045		1	0.58942	1.2059	28.2088		1	0.880282	0.855066	1.76691		1	42410000	23024000	19385000	0	0
H3BNC9	H3BNC9_HUMAN	H3BNC9	H3BNC9_HUMAN Uncharacterized protein (Fragment) OS=Homo sapiens PE=4 SV=1	H3BNC9;H0YK46;H0YN88;P08708;P0CW22;H0YN73	40S ribosomal protein S17	RPS17	>tr|H3BNC9|H3BNC9_HUMAN Uncharacterized protein (Fragment) OS=Homo sapiens PE=4 SV=1;>tr|H0YK46|H0YK46_HUMAN 40S ribosomal protein S17 (Fragment) OS=Homo sapiens GN=RPS17 PE=3 SV=1;>tr|H0YN88|H0YN88_HUMAN 30S ribosomal protein S17e A OS=Homo sapiens GN=RPS	32.913	0.01361	4		7.04509	2.81662	9.07593					0					0	1.0619	1.1293	3.52444		1	1.23303	0.86103	2.8067		1	0.43014	0.88	20.5853		1	0.629683	0.611658	1.26393		1	0	0	0	0	0
P23588	IF4B_HUMAN	EIF4B	IF4B_HUMAN Eukaryotic translation initiation factor 4B OS=Homo sapiens GN=EIF4B PE=1 SV=2	E7EX17;P23588;B4DS13;F8VX11	Eukaryotic translation initiation factor 4B;cDNA FLJ59405, highly similar to Eukaryotic translation initiation factor 4B	EIF4B	>tr|E7EX17|E7EX17_HUMAN Uncharacterized protein OS=Homo sapiens GN=EIF4B PE=4 SV=1;>sp|P23588|IF4B_HUMAN Eukaryotic translation initiation factor 4B OS=Homo sapiens GN=EIF4B PE=1 SV=2;>tr|B4DS13|B4DS13_HUMAN Eukaryotic translation initiation factor 4B OS=H	69.697	5.3846e-40	6		6.96621	2.80037	12.9543	0.50123	0.45864	0.543593	34.929	7	0.684885	0.344495	0.466205	26.065	6	0.6199	0.90555	2.82613	43.594	5	0.898311	0.739809	2.41156	12.833	5	1.0303	1.4249	33.3318	6.6476	2	1.33188	1.07336	2.218	23.398	7	438480000	214200000	224280000	322530000	145400000
P23246	SFPQ_HUMAN	SFPQ	SFPQ_HUMAN Splicing factor, proline- and glutamine-rich OS=Homo sapiens GN=SFPQ PE=1 SV=2	P23246;P23246-2	100 kDa DNA-pairing protein;DNA-binding p52/p100 complex, 100 kDa subunit;Polypyrimidine tract-binding protein-associated-splicing factor;Splicing factor, proline- and glutamine-rich	PSF;SFPQ	>sp|P23246|SFPQ_HUMAN Splicing factor, proline- and glutamine-rich OS=Homo sapiens GN=SFPQ PE=1 SV=2;>sp|P23246-2|SFPQ_HUMAN Isoform Short of Splicing factor, proline- and glutamine-rich OS=Homo sapiens GN=SFPQ	76.149	3.639e-06	4		6.83833	2.77364	9.59199	1.9919	1.8227	2.16031		1	4.00481	2.01442	2.72612	2.2018	2					0					0	0.65524	0.9062	21.1982		1	0.761847	0.613987	1.26874		1	23054000	10141000	12913000	83604000	32280000
P62861	RS30_HUMAN	FAU	RS30_HUMAN 40S ribosomal protein S30 OS=Homo sapiens GN=FAU PE=1 SV=1	E9PR30;P62861	40S ribosomal protein S30	FAU	>tr|E9PR30|E9PR30_HUMAN 40S ribosomal protein S30 OS=Homo sapiens GN=FAU PE=4 SV=1;>sp|P62861|RS30_HUMAN 40S ribosomal protein S30 OS=Homo sapiens GN=FAU PE=1 SV=1	10.905	0.00064349	5		6.83212	2.77233	10.8121	1.1274	0.77968	0.924098		1					0	0.79414	0.84458	2.63585		1	0.944465	0.6595	2.14977		1	0.54619	1.1174	26.1386		1	1.15197	1.11898	2.31226		1	121190000	57516000	63673000	0	0
P06733	ENOA_HUMAN	ENO1	ENOA_HUMAN Alpha-enolase OS=Homo sapiens GN=ENO1 PE=1 SV=2	P06733	2-phospho-D-glycerate hydro-lyase;Alpha-enolase;C-myc promoter-binding protein;Enolase 1;MBP-1;MPB-1;Non-neural enolase;Phosphopyruvate hydratase;Plasminogen-binding protein	ENO1;ENO1L1;MBPB1;MPB1	>sp|P06733|ENOA_HUMAN Alpha-enolase OS=Homo sapiens GN=ENO1 PE=1 SV=2	47.168	2.5558e-05	3		6.47329	2.6945	8.05792					0					0	0.65665	0.69835	2.17948		1					0	0.32949	0.6741	15.7688		1	0.733192	0.712149	1.47159		1	0	0	0	0	0
P62263	RS14_HUMAN	RPS14	RS14_HUMAN 40S ribosomal protein S14 OS=Homo sapiens GN=RPS14 PE=1 SV=3	P62263;E5RH77;H0YB22	40S ribosomal protein S14	PRO2640;RPS14	>sp|P62263|RS14_HUMAN 40S ribosomal protein S14 OS=Homo sapiens GN=RPS14 PE=1 SV=3;>tr|E5RH77|E5RH77_HUMAN 40S ribosomal protein S14 OS=Homo sapiens GN=RPS14 PE=4 SV=1;>tr|H0YB22|H0YB22_HUMAN 40S ribosomal protein S14 (Fragment) OS=Homo sapiens GN=RPS14 PE	16.273	1.2942e-19	6		6.37711	2.6729	8.61132	3.2056	2.55	3.02233	51.481	2	4.18078	1.87695	2.54007	79.938	4	1.1517	1.2249	3.8228	12.127	2	1.28213	0.895335	2.91852	11.699	2	0.49969	1.0223	23.914	44.177	2	1.01873	0.989609	2.04493	53.318	2	439050000	128700000	310350000	1159800000	508400000
P04075	ALDOA_HUMAN	ALDOA	ALDOA_HUMAN Fructose-bisphosphate aldolase A OS=Homo sapiens GN=ALDOA PE=1 SV=2	J3KPS3;P04075;H3BQN4;H3BPS8;H3BUH7;H3BR04;H3BMQ8	Fructose-bisphosphate aldolase A;Lung cancer antigen NY-LU-1;Muscle-type aldolase	ALDA;ALDOA	>tr|J3KPS3|J3KPS3_HUMAN Aldolase A, fructose-bisphosphate, isoform CRA_b OS=Homo sapiens GN=ALDOA PE=4 SV=1;>sp|P04075|ALDOA_HUMAN Fructose-bisphosphate aldolase A OS=Homo sapiens GN=ALDOA PE=1 SV=2;>tr|H3BQN4|H3BQN4_HUMAN Fructose-bisphosphate aldolase OS	39.817	0.0001612	4		6.19376	2.63081	8.37166					0					0	0.66473	0.70695	2.20632	8.7074	2	0.888652	0.62054	2.02277	10.853	2	0.39176	0.80149	18.7487		1	0.895415	0.869716	1.79718		1	0	0	0	0	0
P62899-2	RL31_HUMAN	RPL31	RL31_HUMAN Isoform 2 of 60S ribosomal protein L31 OS=Homo sapiens GN=RPL31	B7Z4C8;P62899-2;P62899;P62899-3;B7Z4E3;C9JU56;H7C2W9;B8ZZK4	cDNA FLJ57527, highly similar to 60S ribosomal protein L31;Putative uncharacterized protein RPL31;60S ribosomal protein L31;cDNA FLJ58908, highly similar to 60S ribosomal protein L31	RPL31	>tr|B7Z4C8|B7Z4C8_HUMAN 60S ribosomal protein L31 OS=Homo sapiens GN=RPL31 PE=2 SV=1;>sp|P62899-2|RL31_HUMAN Isoform 2 of 60S ribosomal protein L31 OS=Homo sapiens GN=RPL31;>sp|P62899|RL31_HUMAN 60S ribosomal protein L31 OS=Homo sapiens GN=RPL31 PE=1 SV=1;	15.118	0.00017188	5		6.16323	2.62369	5.95061	6.4165	5.1042	6.04964	45.434	2	7.0205	2.81318	3.80707	38.29	3					0	1.5124	1.0561	3.44257		1	0.3416	0.69886	16.348		1	0.582343	0.565675	1.16891		1	533110000	120130000	412980000	938300000	703100000
Q9Y2W1	TR150_HUMAN	THRAP3	TR150_HUMAN Thyroid hormone receptor-associated protein 3 OS=Homo sapiens GN=THRAP3 PE=1 SV=2	Q9Y2W1	Thyroid hormone receptor-associated protein 3;Thyroid hormone receptor-associated protein complex 150 kDa component	THRAP3;TRAP150	>sp|Q9Y2W1|TR150_HUMAN Thyroid hormone receptor-associated protein 3 OS=Homo sapiens GN=THRAP3 PE=1 SV=2	108.66	2.0399e-20	4		6.07581	2.60308	8.53927	1.8227	1.6678	1.97672		1	2.34654	1.18033	1.59734	35.158	4					0					0	0.58366	0.80721	18.8825		1	1.10889	0.893655	1.84665	20.839	3	15543000	4378600	11165000	202530000	51055000
P23396	RS3_HUMAN	RPS3	RS3_HUMAN 40S ribosomal protein S3 OS=Homo sapiens GN=RPS3 PE=1 SV=2	J3KN86;P23396;E9PL09;E9PPU1;H0YEU2;E9PL45;H0YCJ7;E9PK82;H0YF32;F2Z2S8;E9PJH4;E9PQ96	40S ribosomal protein S3	OK/SW-cl.26;RPS3	>tr|J3KN86|J3KN86_HUMAN 40S ribosomal protein S3 OS=Homo sapiens GN=RPS3 PE=4 SV=1;>sp|P23396|RS3_HUMAN 40S ribosomal protein S3 OS=Homo sapiens GN=RPS3 PE=1 SV=2;>tr|E9PL09|E9PL09_HUMAN 40S ribosomal protein S3 OS=Homo sapiens GN=RPS3 PE=3 SV=1;>tr|E9PPU1	28.486	3.6164e-41	6		5.98337	2.58096	4.26782	7.4452	5.1488	6.1025	31.3	9	11.6648	4.88711	6.61372	39.107	9	0.88122	0.93719	2.92488	37.121	4	2.08516	1.45605	4.74628	38.401	3	0.28874	0.59071	13.8181	68.615	4	0.844309	0.820143	1.69474	47.955	2	2753100000	1812400000	940640000	1891200000	1044900000
P49327	FAS_HUMAN	FASN	FAS_HUMAN Fatty acid synthase OS=Homo sapiens GN=FASN PE=1 SV=3	P49327	[Acyl-carrier-protein] S-acetyltransferase;[Acyl-carrier-protein] S-malonyltransferase;3-hydroxypalmitoyl-[acyl-carrier-protein] dehydratase;3-oxoacyl-[acyl-carrier-protein] reductase;3-oxoacyl-[acyl-carrier-protein] synthase;Enoyl-[acyl-carrier-protein] reductase;Fatty acid synthase;Oleoyl-[acyl-carrier-protein] hydrolase	FAS;FASN	>sp|P49327|FAS_HUMAN Fatty acid synthase OS=Homo sapiens GN=FASN PE=1 SV=3	273.42	2.9755e-15	6		5.96552	2.57665	9.60332	1.0364	0.94832	1.12397		1	1.61572	0.812744	1.09989	34.818	3	0.81788	1.1948	3.72886	11.31	2	1.06521	0.87727	2.85964	17.835	2	0.78666	1.088	25.4509		1	0.918695	0.740357	1.52987		1	197710000	188550000	9158400	262770000	31187000
P09651	ROA1_HUMAN	HNRNPA1	ROA1_HUMAN Heterogeneous nuclear ribonucleoprotein A1 OS=Homo sapiens GN=HNRNPA1 PE=1 SV=5	P09651;F8W6I7;P09651-2;F8VRQ1;F8VXY0;P09651-3;F8W1S7;Q32P51;F8VSB5;F8VZ49;F8VYN5;F8VTQ5	Helix-destabilizing protein;Heterogeneous nuclear ribonucleoprotein A1;hnRNP core protein A1;Single-strand RNA-binding protein;Heterogeneous nuclear ribonucleoprotein A1-like 2;hnRNP core protein A1-like 2	HNRNPA1;HNRPA1;HNRNPA1L;HNRNPA1L2	>sp|P09651|ROA1_HUMAN Heterogeneous nuclear ribonucleoprotein A1 OS=Homo sapiens GN=HNRNPA1 PE=1 SV=5;>tr|F8W6I7|F8W6I7_HUMAN Heterogeneous nuclear ribonucleoprotein A1 OS=Homo sapiens GN=HNRNPA1 PE=4 SV=1;>sp|P09651-2|ROA1_HUMAN Isoform A1-A of Heterogene	38.746	5.5676e-28	6		5.83774	2.54541	5.11655	3.9188	2.7101	3.21208		1	6.37227	2.55343	3.45556		1	1.1639	1.2378	3.86305		1	2.10824	1.47219	4.7989		1	0.33891	0.69336	16.2193		1	1.7325	1.68288	3.4775	95.3	2	79951000	43684000	36267000	41794000	35740000
Q00839	HNRPU_HUMAN	HNRNPU	HNRPU_HUMAN Heterogeneous nuclear ribonucleoprotein U OS=Homo sapiens GN=HNRNPU PE=1 SV=6	Q00839;Q00839-2	Heterogeneous nuclear ribonucleoprotein U;p120;pp120;Scaffold attachment factor A	HNRNPU;HNRPU;SAFA;U21.1	>sp|Q00839|HNRPU_HUMAN Heterogeneous nuclear ribonucleoprotein U OS=Homo sapiens GN=HNRNPU PE=1 SV=6;>sp|Q00839-2|HNRPU_HUMAN Isoform Short of Heterogeneous nuclear ribonucleoprotein U OS=Homo sapiens GN=HNRNPU	90.583	4.4377e-111	6		5.72635	2.51762	3.62648	4.5842	4.1947	4.97167	31.593	8	6.79902	3.41997	4.62825	103.34	19	1.1258	1.6446	5.13264	24.948	2	2.02032	1.66389	5.42379	38.045	3	0.38845	0.53723	12.5671	57.231	3	0.981643	0.791077	1.63468	21.257	8	1052300000	334160000	718120000	2108100000	1274400000
P00338-3	LDHA_HUMAN	LDHA	LDHA_HUMAN Isoform 3 of L-lactate dehydrogenase A chain OS=Homo sapiens GN=LDHA	P00338-3;P00338;F5H308;P00338-2;P00338-4;P00338-5;Q6ZMR3	Cell proliferation-inducing gene 19 protein;LDH muscle subunit;L-lactate dehydrogenase A chain;Renal carcinoma antigen NY-REN-59;L-lactate dehydrogenase A-like 6A	LDHA;PIG19;LDHAL6A;LDHL2	>sp|P00338-3|LDHA_HUMAN Isoform 3 of L-lactate dehydrogenase A chain OS=Homo sapiens GN=LDHA;>sp|P00338|LDHA_HUMAN L-lactate dehydrogenase A chain OS=Homo sapiens GN=LDHA PE=1 SV=2;>tr|F5H308|F5H308_HUMAN L-lactate dehydrogenase OS=Homo sapiens GN=LDHA PE=	39.837	1.8915e-22	4		5.47631	2.4532	3.38997	7.9273	5.4822	6.49765	20.836	4	10.6326	4.55851	6.16903	40.611	6					0					0	0.17943	0.36708	8.58687		1	0.324665	0.315368	0.651676		1	926640000	453190000	473450000	754380000	557690000
P62244	RS15A_HUMAN	RPS15A	RS15A_HUMAN 40S ribosomal protein S15a OS=Homo sapiens GN=RPS15A PE=1 SV=2	H3BN98;P62244;I3L246;I3L3P7	40S ribosomal protein S15a	OK/SW-cl.82;RPS15A	>tr|H3BN98|H3BN98_HUMAN Uncharacterized protein (Fragment) OS=Homo sapiens PE=4 SV=2;>sp|P62244|RS15A_HUMAN 40S ribosomal protein S15a OS=Homo sapiens GN=RPS15A PE=1 SV=2;>tr|I3L246|I3L246_HUMAN 40S ribosomal protein S15a OS=Homo sapiens GN=RPS15A PE=4 SV=	27.168	0.010898	4		5.45456	2.44746	2.57767	9.4665	6.5467	7.75933		1	13.9098	5.57351	7.54264		1	1.1484	1.2213	3.81156		1	1.18821	0.829738	2.7047		1					0					0	324710000	28771000	295940000	393310000	365350000
P68104	EF1A1_HUMAN	EEF1A1	EF1A1_HUMAN Elongation factor 1-alpha 1 OS=Homo sapiens GN=EEF1A1 PE=1 SV=1	P68104;Q5VTE0;Q05639;Q5JR01;A6PW80	Elongation factor 1-alpha 1;Elongation factor Tu;Eukaryotic elongation factor 1 A-1;Leukocyte receptor cluster member 7;Eukaryotic elongation factor 1 A-like 3;Putative elongation factor 1-alpha-like 3;Elongation factor 1-alpha 2;Eukaryotic elongation factor 1 A-2;Statin-S1;Eukaryotic translation elongation factor 1 alpha 1	EEF1A;EEF1A1;EF1A;LENG7;EEF1AL3;EEF1A2;EEF1AL;STN;RP11-505P4.2-015;RP11-505P4.2-003	>sp|P68104|EF1A1_HUMAN Elongation factor 1-alpha 1 OS=Homo sapiens GN=EEF1A1 PE=1 SV=1;>sp|Q5VTE0|EF1A3_HUMAN Putative elongation factor 1-alpha-like 3 OS=Homo sapiens GN=EEF1A1P5 PE=5 SV=1;>sp|Q05639|EF1A2_HUMAN Elongation factor 1-alpha 2 OS=Homo sapiens	50.14	7.1343e-68	6		5.39721	2.43221	5.18667	5.4834	3.7921	4.4945	78.685	10	9.93937	3.98264	5.3897	124.1	13	0.65321	0.6947	2.16809	30.381	7	1.0416	0.727326	2.37086	12.638	5	0.35215	0.66815	15.6296	31.834	4	1.17345	1.1278	2.33049	21.5	5	2210400000	420620000	1789700000	3050900000	2385300000
P62266	RS23_HUMAN	RPS23	RS23_HUMAN 40S ribosomal protein S23 OS=Homo sapiens GN=RPS23 PE=1 SV=3	P62266;D6RD47	40S ribosomal protein S23	RPS23	>sp|P62266|RS23_HUMAN 40S ribosomal protein S23 OS=Homo sapiens GN=RPS23 PE=1 SV=3;>tr|D6RD47|D6RD47_HUMAN 40S ribosomal protein S23 OS=Homo sapiens GN=RPS23 PE=3 SV=1	15.807	0.0073035	5		5.33554	2.41563	7.3617	1.2499	0.8644	1.02451		1					0	1.2667	1.3471	4.20417		1	1.08832	0.759936	2.47716	32.611	2	0.38175	0.78099	18.2692		1	0.350054	0.340032	0.702642	30.979	2	589880000	524770000	65113000	0	0
P33993	MCM7_HUMAN	MCM7	MCM7_HUMAN DNA replication licensing factor MCM7 OS=Homo sapiens GN=MCM7 PE=1 SV=4	P33993;P33993-3;P33993-2	CDC47 homolog;DNA replication licensing factor MCM7;P1.1-MCM3	CDC47;MCM2;MCM7	>sp|P33993|MCM7_HUMAN DNA replication licensing factor MCM7 OS=Homo sapiens GN=MCM7 PE=1 SV=4;>sp|P33993-3|MCM7_HUMAN Isoform 3 of DNA replication licensing factor MCM7 OS=Homo sapiens GN=MCM7;>sp|P33993-2|MCM7_HUMAN Isoform 2 of DNA replication licensing	81.307	5.6575e-11	3		5.23815	2.38906	3.35336	6.6069	6.0455	7.16529	15.502	2	10.5522	5.30786	7.18312	236.22	3					0					0					0	0.820277	0.66107	1.36603		1	103670000	71576000	32095000	137180000	55578000
P62701	RS4X_HUMAN	RPS4X	RS4X_HUMAN 40S ribosomal protein S4, X isoform OS=Homo sapiens GN=RPS4X PE=1 SV=2	P62701	40S ribosomal protein S4, X isoform;SCR10;Single copy abundant mRNA protein	CCG2;RPS4;RPS4X;SCAR	>sp|P62701|RS4X_HUMAN 40S ribosomal protein S4, X isoform OS=Homo sapiens GN=RPS4X PE=1 SV=2	29.597	4.7201e-207	6		5.19292	2.37655	5.29922	1.7432	1.2056	1.42891	17.707	3	4.22494	1.69294	2.29105	60.431	7	0.78669	0.83666	2.61114	75.738	5	1.84064	1.2853	4.18968	67.583	4	0.32775	0.67053	15.6853	128.4	4	2.46682	2.39619	4.95148	149.15	5	397820000	115840000	281990000	1232700000	773200000
P11021	GRP78_HUMAN	HSPA5	GRP78_HUMAN 78 kDa glucose-regulated protein OS=Homo sapiens GN=HSPA5 PE=1 SV=2	P11021	78 kDa glucose-regulated protein;Endoplasmic reticulum lumenal Ca(2+)-binding protein grp78;Heat shock 70 kDa protein 5;Immunoglobulin heavy chain-binding protein	GRP78;HSPA5	>sp|P11021|GRP78_HUMAN 78 kDa glucose-regulated protein OS=Homo sapiens GN=HSPA5 PE=1 SV=2	72.332	5.1001e-13	4		5.14019	2.36182	5.59456					0					0	0.57572	0.84101	2.62471		1	0.99226	0.817127	2.66359		1	0.41756	0.57749	13.5089		1	1.05899	0.853461	1.76359		1	0	0	0	0	0
P53396	ACLY_HUMAN	ACLY	ACLY_HUMAN ATP-citrate synthase OS=Homo sapiens GN=ACLY PE=1 SV=3	P53396;P53396-2;B4E3P0	ATP-citrate (pro-S-)-lyase;ATP-citrate synthase;Citrate cleavage enzyme;cDNA FLJ55447, highly similar to ATP-citrate synthase (EC 2.3.3.8)	ACLY	>sp|P53396|ACLY_HUMAN ATP-citrate synthase OS=Homo sapiens GN=ACLY PE=1 SV=3;>sp|P53396-2|ACLY_HUMAN Isoform 2 of ATP-citrate synthase OS=Homo sapiens GN=ACLY;>tr|B4E3P0|B4E3P0_HUMAN ATP-citrate synthase OS=Homo sapiens GN=ACLY PE=2 SV=1	120.84	6.3449e-15	3		4.99381	2.32014	2.3797	5.7895	5.2976	6.27886	26.272	5	9.48227	4.76963	6.45474	17.1	4					0					0					0	1.3498	1.08781	2.24785	67.874	2	318510000	206620000	111880000	149640000	128770000
P98175	RBM10_HUMAN	RBM10	RBM10_HUMAN RNA-binding protein 10 OS=Homo sapiens GN=RBM10 PE=1 SV=3	P98175;P98175-2;P98175-3;P98175-4	G patch domain-containing protein 9;RNA-binding motif protein 10;RNA-binding protein 10;RNA-binding protein S1-1	DXS8237E;GPATC9;GPATCH9;KIAA0122;RBM10	>sp|P98175|RBM10_HUMAN RNA-binding protein 10 OS=Homo sapiens GN=RBM10 PE=1 SV=3;>sp|P98175-2|RBM10_HUMAN Isoform 2 of RNA-binding protein 10 OS=Homo sapiens GN=RBM10;>sp|P98175-3|RBM10_HUMAN Isoform 3 of RNA-binding protein 10 OS=Homo sapiens GN=RBM10;>sp	103.53	1.7579e-07	5		4.96212	2.31096	7.99406	0.22379	0.20478	0.242711		1	2.10602	1.05934	1.43361		1					0	0.835003	0.687663	2.24158		1	0.59356	0.82089	19.2026	28.21	2	1.01492	0.817929	1.69017		1	5264200	4180700	1083500	15263000	4416700
P60866-2	RS20_HUMAN	RPS20	RS20_HUMAN Isoform 2 of 40S ribosomal protein S20 OS=Homo sapiens GN=RPS20	P60866-2;P60866;G3XAN0	40S ribosomal protein S20	RPS20	>sp|P60866-2|RS20_HUMAN Isoform 2 of 40S ribosomal protein S20 OS=Homo sapiens GN=RPS20;>sp|P60866|RS20_HUMAN 40S ribosomal protein S20 OS=Homo sapiens GN=RPS20 PE=1 SV=1;>tr|G3XAN0|G3XAN0_HUMAN 40S ribosomal protein S20 OS=Homo sapiens GN=RPS20 PE=4 SV=1	16.005	1.1836e-08	6		4.95057	2.30759	4.90685	3.2136	2.5564	3.02992	29.056	2	5.75705	2.45393	3.3209	10.684	4	0.96982	1.0314	3.2189	5.6008	2	0.962464	0.672043	2.19066	1.6561	2	0.31204	0.63839	14.9334	10.391	2	1.49936	1.45643	3.00957	12.394	2	154760000	36393000	118370000	277930000	214330000
P15880	RS2_HUMAN	RPS2	RS2_HUMAN 40S ribosomal protein S2 OS=Homo sapiens GN=RPS2 PE=1 SV=2	P15880;H0YEN5;E9PQD7;E9PMM9;E9PM36;I3L404	40S ribosomal protein S2;40S ribosomal protein S4;Protein LLRep3	RPS2;RPS4	>sp|P15880|RS2_HUMAN 40S ribosomal protein S2 OS=Homo sapiens GN=RPS2 PE=1 SV=2;>tr|H0YEN5|H0YEN5_HUMAN 40S ribosomal protein S2 (Fragment) OS=Homo sapiens GN=RPS2 PE=3 SV=1;>tr|E9PQD7|E9PQD7_HUMAN 40S ribosomal protein S2 OS=Homo sapiens GN=RPS2 PE=4 SV=1	31.324	1.5171e-10	6		4.83868	2.27461	3.69548	3.6522	2.5257	2.99353	30.676	2	10.3765	4.15783	5.62679	54.21	3	1.2025	1.2789	3.99132		1	1.44367	1.0081	3.28609		1	0.24695	0.50523	11.8185	50.727	3	0.655566	0.63678	1.31584	27.192	2	95694000	17247000	78447000	274720000	224160000
P12236	ADT3_HUMAN	SLC25A6	ADT3_HUMAN ADP/ATP translocase 3 OS=Homo sapiens GN=SLC25A6 PE=1 SV=4	P12236	Adenine nucleotide translocator 3;ADP,ATP carrier protein 3;ADP,ATP carrier protein, isoform T2;ADP/ATP translocase 3;Solute carrier family 25 member 6	ANT3;CDABP0051;SLC25A6	>sp|P12236|ADT3_HUMAN ADP/ATP translocase 3 OS=Homo sapiens GN=SLC25A6 PE=1 SV=4	32.866	1.5253e-29	4		4.73756	2.24414	4.40134	1.9247	1.331	1.57754	113.36	3	14.8606	7.47496	10.1159		1					0					0	0.13628	0.2788	6.52179	187.76	3	0.402042	0.35572	0.73506	86.258	2	1239500000	916680000	322830000	83459000	29134000
P62081	RS7_HUMAN	RPS7	RS7_HUMAN 40S ribosomal protein S7 OS=Homo sapiens GN=RPS7 PE=1 SV=1	P62081;B5MCP9	40S ribosomal protein S7;Putative uncharacterized protein RPS7	RPS7	>sp|P62081|RS7_HUMAN 40S ribosomal protein S7 OS=Homo sapiens GN=RPS7 PE=1 SV=1;>tr|B5MCP9|B5MCP9_HUMAN 40S ribosomal protein S7 OS=Homo sapiens GN=RPS7 PE=4 SV=1	22.127	1.2191e-15	6		4.6465	2.21614	4.79206	6.4114	4.4339	5.25518	31.329	3	8.10176	3.24654	4.39355	61.631	3	0.55411	0.58931	1.83918		1	0.642343	0.448531	1.46208		1	0.28853	0.59028	13.808		1	0.558472	0.542476	1.12097		1	322190000	41290000	280900000	524320000	339940000
O14744	ANM5_HUMAN	PRMT5	ANM5_HUMAN Protein arginine N-methyltransferase 5 OS=Homo sapiens GN=PRMT5 PE=1 SV=4	O14744;O14744-2;G3V5W5;B4DX49;A8MTP3;B4DV00;G3V580;G3V5L5	72 kDa ICln-binding protein;Histone-arginine N-methyltransferase PRMT5;Jak-binding protein 1;Protein arginine N-methyltransferase 5;Shk1 kinase-binding protein 1 homolog;cDNA FLJ54566, highly similar to Protein arginine N-methyltransferase 5 (EC2.1.1.-);Protein arginine methyltransferase 5, isoform CRA_c;Putative uncharacterized protein PRMT5;cDNA FLJ54039, highly similar to Protein arginine N-me…	HRMT1L5;IBP72;JBP1;PRMT5;SKB1;hCG_41976	>sp|O14744|ANM5_HUMAN Protein arginine N-methyltransferase 5 OS=Homo sapiens GN=PRMT5 PE=1 SV=4;>sp|O14744-2|ANM5_HUMAN Isoform 2 of Protein arginine N-methyltransferase 5 OS=Homo sapiens GN=PRMT5;>tr|G3V5W5|G3V5W5_HUMAN Protein arginine N-methyltransferas	72.683	2.154e-46	6		4.63748	2.21334	6.34329	0.49068	0.44899	0.532155	17.985	6	1.05371	0.530026	0.717284	6.5094	6	0.70749	1.0335	3.22545		1	1.89311	1.55909	5.08216	42.046	2	0.528	0.73023	17.0818	51.255	2	0.7122	0.573954	1.18602	18.804	6	297560000	183800000	113760000	770060000	139860000
Q13885	TBB2A_HUMAN	TUBB2A	TBB2A_HUMAN Tubulin beta-2A chain OS=Homo sapiens GN=TUBB2A PE=1 SV=1	Q13885;Q9BVA1;P07437;F8VW92;F8VYX6;P68371;Q5JP53;F8VUJ7;Q13509;Q5ST81;E7EWR1;E9PBJ4;P04350;A6NNZ2;Q3ZCM7;I3L2F9;Q5SQY0;C9JAA5;F5H0I4	Tubulin beta-2A chain;Tubulin beta-2B chain;Tubulin beta chain;Tubulin beta-5 chain;Tubulin beta-2 chain;Tubulin beta-2C chain;Tubulin beta polypeptide;Tubulin, beta;Tubulin beta-3 chain;Tubulin beta-4 chain;Tubulin beta-III;Tubulin 5 beta;Tubulin beta-8 chain B;Tubulin beta-8 chain;Novel protein similar to beta-tubulin 4Q (TUBB4Q) (LOC253936);Tubulin, beta 8, isoform CRA_c;Putative uncharacteriz…	TUBB2;TUBB2A;TUBB2B;OK/SW-cl.56;TUBB;TUBB5;TUBB2C;DAAP-285E11.4-003;DADB-118P11.3-003;DAMA-26D6.3-003;DAMC-316D20.4-003;DAQB-47P19.9-003;DASS-191K16.2-003;XXbac-BCX111D4.2-003;XXbac-BPG252P9.4-003;TUBB3;TUBB4;DAAP-285E11.4-002;DADB-118P11.3-002;DAMA-26D6.3-002;DAMC-316D20.4-002;DAQB-47P19.9-002;DASS-191K16.2-002;XXbac-BCX111D4.2-002;XXbac-BPG252P9.4-002;TUBB8;hCG_2017862;RP11-631M21.2;RP11-631M21…	>sp|Q13885|TBB2A_HUMAN Tubulin beta-2A chain OS=Homo sapiens GN=TUBB2A PE=1 SV=1;>sp|Q9BVA1|TBB2B_HUMAN Tubulin beta-2B chain OS=Homo sapiens GN=TUBB2B PE=1 SV=1;>sp|P07437|TBB5_HUMAN Tubulin beta chain OS=Homo sapiens GN=TUBB PE=1 SV=2;>tr|F8VW92|F8VW92_H	49.906	5.0334e-29	5		4.60798	2.20413	5.29187	4.3714	3.0231	3.58306	104.98	5	6.00781	2.40738	3.2579	241.17	4	0.2234	0.23759	0.741496		1					0	0.28921	0.59168	13.8408	99.797	5	0.805412	0.78235	1.61665	30.453	2	467140000	307970000	159170000	257500000	120750000
Q9Y262	EIF3L_HUMAN	EIF3L	EIF3L_HUMAN Eukaryotic translation initiation factor 3 subunit L OS=Homo sapiens GN=EIF3L PE=1 SV=1	B0QY89;Q9Y262;J3KN35;G8JLH4;B0QY90	Eukaryotic translation initiation factor 3, subunit E interacting protein;Eukaryotic translation initiation factor 3 subunit 6-interacting protein;Eukaryotic translation initiation factor 3 subunit E-interacting protein;Eukaryotic translation initiation factor 3 subunit L;cDNA FLJ36221 fis, clone THYMU2000950, highly similar to Eukaryotic translation initiation factor 3 subunit 6-interacting prot…	AL022311.1-001;EIF3EIP;EIF3L;EIF3S6IP;HSPC021;HSPC025;MSTP005;AL022311.1-002;hCG_41840	>tr|B0QY89|B0QY89_HUMAN Eukaryotic translation initiation factor 3 subunit L OS=Homo sapiens GN=EIF3EIP PE=4 SV=1;>sp|Q9Y262|EIF3L_HUMAN Eukaryotic translation initiation factor 3 subunit L OS=Homo sapiens GN=EIF3L PE=1 SV=1;>tr|J3KN35|J3KN35_HUMAN Eukaryo	70.901	2.2486e-07	3		4.5661	2.19096	3.67921	7.3392	6.7156	7.95951	25.574	2	7.46714	3.75601	5.08301	18.668	3					0					0					0	0.393778	0.317349	0.655771		1	61743000	26859000	34884000	68230000	44400000
P62841	RS15_HUMAN	RPS15	RS15_HUMAN 40S ribosomal protein S15 OS=Homo sapiens GN=RPS15 PE=1 SV=2	P62841	40S ribosomal protein S15;RIG protein	RIG;RPS15	>sp|P62841|RS15_HUMAN 40S ribosomal protein S15 OS=Homo sapiens GN=RPS15 PE=1 SV=2	17.04	1.0783e-15	5		4.49223	2.16743	5.70958	2.6921	1.8617	2.20654	51.282	2	2.84754	1.14102	1.54414	3.4634	2	0.88252	0.93857	2.92919		1					0	0.30578	0.62558	14.6338		1	0.57169	0.555309	1.14749		1	37317000	11733000	25584000	44907000	32223000
P62913	RL11_HUMAN	RPL11	RL11_HUMAN 60S ribosomal protein L11 OS=Homo sapiens GN=RPL11 PE=1 SV=2	P62913;P62913-2;Q5VVC8;Q5VVC9	60S ribosomal protein L11;CLL-associated antigen KW-12;Ribosomal protein L11	RPL11;RP11-223J15.3-005;RP11-223J15.3-004	>sp|P62913|RL11_HUMAN 60S ribosomal protein L11 OS=Homo sapiens GN=RPL11 PE=1 SV=2;>sp|P62913-2|RL11_HUMAN Isoform 2 of 60S ribosomal protein L11 OS=Homo sapiens GN=RPL11;>tr|Q5VVC8|Q5VVC8_HUMAN 60S ribosomal protein L11 (Fragment) OS=Homo sapiens GN=RPL11	20.252	2.3417e-14	6		4.46943	2.16009	2.77811	5.2897	3.6581	4.33568	36.257	2	10.2847	4.12116	5.57717	148.73	3	0.8826	0.93865	2.92944		1	1.08976	0.760977	2.48056		1	0.19792	0.40492	9.47203		1	1.00719	0.978378	2.02172		1	431110000	54302000	376810000	590660000	473100000
P62269	RS18_HUMAN	RPS18	RS18_HUMAN 40S ribosomal protein S18 OS=Homo sapiens GN=RPS18 PE=1 SV=3	P62269	40S ribosomal protein S18;Ke-3	D6S218E;RPS18	>sp|P62269|RS18_HUMAN 40S ribosomal protein S18 OS=Homo sapiens GN=RPS18 PE=1 SV=3	17.718	6.7411e-16	3		4.45009	2.15383	5.82156					0	3.1292	1.25389	1.69689	37.184	2					0					0	0.23273	0.47612	11.1376	13.282	2	0.256984	0.249619	0.515813	18.758	2	0	0	0	364600000	76866000
P32969	RL9_HUMAN	RPL9	RL9_HUMAN 60S ribosomal protein L9 OS=Homo sapiens GN=RPL9 PE=1 SV=1	P32969;D6RAN4;H0Y9V9;E7ESE0;H0Y9R4	60S ribosomal protein L9	OK/SW-cl.103;RPL9;RPL9P7;RPL9P8;RPL9P9	>sp|P32969|RL9_HUMAN 60S ribosomal protein L9 OS=Homo sapiens GN=RPL9 PE=1 SV=1;>tr|D6RAN4|D6RAN4_HUMAN 60S ribosomal protein L9 (Fragment) OS=Homo sapiens GN=RPL9 PE=4 SV=1;>tr|H0Y9V9|H0Y9V9_HUMAN 60S ribosomal protein L9 (Fragment) OS=Homo sapiens GN=RPL	21.863	1.7702e-25	6		4.40117	2.13789	3.27861	4.108	2.8409	3.36711	15.871	3	17.6066	7.05517	9.54776	245.74	4	0.78579	0.8357	2.60814		1	0.839772	0.586441	1.91162		1	0.15423	0.31554	7.38123	104.42	2	0.792707	0.770001	1.59113	13.329	2	197710000	32622000	165090000	382390000	228100000
P62277	RS13_HUMAN	RPS13	RS13_HUMAN 40S ribosomal protein S13 OS=Homo sapiens GN=RPS13 PE=1 SV=2	P62277;J3KMX5;E9PS50	40S ribosomal protein S13	RPS13	>sp|P62277|RS13_HUMAN 40S ribosomal protein S13 OS=Homo sapiens GN=RPS13 PE=1 SV=2;>tr|J3KMX5|J3KMX5_HUMAN 40S ribosomal protein S13 OS=Homo sapiens GN=RPS13 PE=4 SV=1;>tr|E9PS50|E9PS50_HUMAN 40S ribosomal protein S13 (Fragment) OS=Homo sapiens GN=RPS13 PE	17.222	4.9784e-07	5		4.39743	2.13666	5.15569	1.8965	1.3115	1.55443	28.573	2	2.65894	1.06544	1.44186		1					0	1.40103	0.978282	3.18891		1	0.28283	0.57863	13.5355		1	1.12914	1.0968	2.26644		1	59104000	19022000	40082000	36444000	27304000
P07900-2	HS90A_HUMAN	HSP90AA1	HS90A_HUMAN Isoform 2 of Heat shock protein HSP 90-alpha OS=Homo sapiens GN=HSP90AA1	P07900-2;P07900;Q86U12	Heat shock 86 kDa;Heat shock protein HSP 90-alpha;Renal carcinoma antigen NY-REN-38;Full-length cDNA clone CS0CAP007YF18 of Thymus of Homo sapiens (human)	HSP90A;HSP90AA1;HSPC1;HSPCA	>sp|P07900-2|HS90A_HUMAN Isoform 2 of Heat shock protein HSP 90-alpha OS=Homo sapiens GN=HSP90AA1;>sp|P07900|HS90A_HUMAN Heat shock protein HSP 90-alpha OS=Homo sapiens GN=HSP90AA1 PE=1 SV=5;>tr|Q86U12|Q86U12_HUMAN Full-length cDNA clone CS0CAP007YF18 of T	98.16	1.7137e-60	5		4.30795	2.107	6.93699	0.90918	0.83192	0.986014	8.185	2	1.24966	0.628575	0.850651	10.49	3					0	0.858369	0.706914	2.30433		1	0.51513	0.71243	16.6654		1	0.440373	0.354899	0.733364	18.726	4	39336000	19331000	20005000	59371000	32662000
P31943	HNRH1_HUMAN	HNRNPH1	HNRH1_HUMAN Heterogeneous nuclear ribonucleoprotein H OS=Homo sapiens GN=HNRNPH1 PE=1 SV=4	G8JLB6;P31943;E9PCY7;P55795;D6RBM0;D6RIH9;D6RJ04;D6RDU3;D6RIU0;D6RIT2;D6RFM3;D6R9T0;D6RAM1;E7EQJ0	Heterogeneous nuclear ribonucleoprotein H;Heterogeneous nuclear ribonucleoprotein H, N-terminally processed;FTP-3;Heterogeneous nuclear ribonucleoprotein H;Heterogeneous nuclear ribonucleoprotein H2	HNRNPH1;HNRPH;HNRPH1;FTP3;HNRNPH2;HNRPH2	>tr|G8JLB6|G8JLB6_HUMAN Heterogeneous nuclear ribonucleoprotein H, N-terminally processed OS=Homo sapiens GN=HNRNPH1 PE=4 SV=1;>sp|P31943|HNRH1_HUMAN Heterogeneous nuclear ribonucleoprotein H OS=Homo sapiens GN=HNRNPH1 PE=1 SV=4;>tr|E9PCY7|E9PCY7_HUMAN Het	51.229	3.925e-30	5		4.22676	2.07955	3.022	3.9955	2.7631	3.2749	58.461	4	5.84624	2.34269	3.17036	251.74	4					0	1.47234	1.02813	3.35139		1	0.19881	0.40674	9.51461		1	0.908018	0.88199	1.82254		1	120770000	44314000	76458000	106650000	75670000
P50990	TCPQ_HUMAN	CCT8	TCPQ_HUMAN T-complex protein 1 subunit theta OS=Homo sapiens GN=CCT8 PE=1 SV=4	P50990;G5E9B2;B4DEM7;B4DQH4	CCT-theta;Renal carcinoma antigen NY-REN-15;T-complex protein 1 subunit theta;cDNA FLJ53379, highly similar to T-complex protein 1 subunit theta;cDNA FLJ59382, highly similar to T-complex protein 1 subunit theta	C21orf112;CCT8;CCTQ;KIAA0002	>sp|P50990|TCPQ_HUMAN T-complex protein 1 subunit theta OS=Homo sapiens GN=CCT8 PE=1 SV=4;>tr|G5E9B2|G5E9B2_HUMAN Chaperonin containing TCP1, subunit 8 (Theta), isoform CRA_a OS=Homo sapiens GN=CCT8 PE=3 SV=1;>tr|B4DEM7|B4DEM7_HUMAN T-complex protein 1 sub	59.62	1.1874e-17	5		4.22152	2.07776	4.65286	0.089215	0.061698	0.0731262		1	0.847961	0.339766	0.459806		1					0	0.909835	0.635324	2.07097	11.153	3	0.19418	0.39727	9.29308	47.438	3	4.58863	4.45732	9.21061		1	7433100	5978600	1454500	14610000	6575200
P11142	HSP7C_HUMAN	HSPA8	HSP7C_HUMAN Heat shock cognate 71 kDa protein OS=Homo sapiens GN=HSPA8 PE=1 SV=1	P11142;E9PKE3;P54652;E9PNE6;P11142-2	Heat shock 70 kDa protein 8;Heat shock cognate 71 kDa protein;Heat shock-related 70 kDa protein 2	HSC70;HSP73;HSPA10;HSPA8;HSPA2	>sp|P11142|HSP7C_HUMAN Heat shock cognate 71 kDa protein OS=Homo sapiens GN=HSPA8 PE=1 SV=1;>tr|E9PKE3|E9PKE3_HUMAN Heat shock cognate 71 kDa protein OS=Homo sapiens GN=HSPA8 PE=3 SV=1;>sp|P54652|HSP72_HUMAN Heat shock-related 70 kDa protein 2 OS=Homo sapi	70.897	5.9925e-11	6		4.13463	2.04776	5.92646	1.6191	1.4815	1.75591	8.1542	2	1.97367	0.992753	1.34349	6.9495	2	0.48033	0.70167	2.18984		1	0.860882	0.708968	2.31102		1	0.50045	0.69212	16.1903		1	0.610799	0.492247	1.01718	9.7677	2	23337000	10350000	12986000	54407000	19744000
P46783	RS10_HUMAN	RPS10	RS10_HUMAN 40S ribosomal protein S10 OS=Homo sapiens GN=RPS10 PE=1 SV=1	F6U211;P46783;Q9NQ39	40S ribosomal protein S10;Putative 40S ribosomal protein S10-like	RPS10;RPS10L;RPS10P5	>tr|F6U211|F6U211_HUMAN 40S ribosomal protein S10 OS=Homo sapiens GN=RPS10 PE=4 SV=1;>sp|P46783|RS10_HUMAN 40S ribosomal protein S10 OS=Homo sapiens GN=RPS10 PE=1 SV=1;>sp|Q9NQ39|RS10L_HUMAN Putative 40S ribosomal protein S10-like OS=Homo sapiens GN=RPS10P	19.868	2.2679e-06	4		4.01231	2.00443	2.5186	8.2611	6.5716	7.78884	1.6019	2	5.23177	2.09635	2.83699	36.653	2	0.82932	0.88199	2.75261		1	1.17335	0.819336	2.67079		1					0					0	131370000	120510000	10860000	268300000	116730000
Q14011	CIRBP_HUMAN	CIRBP	CIRBP_HUMAN Cold-inducible RNA-binding protein OS=Homo sapiens GN=CIRBP PE=1 SV=1	B4E2X2;Q14011	cDNA FLJ52850, moderately similar to Cold-inducible RNA-binding protein;A18 hnRNP;Cold-inducible RNA-binding protein;Glycine-rich RNA-binding protein CIRP	A18HNRNP;CIRBP;CIRP	>tr|B4E2X2|B4E2X2_HUMAN Cold-inducible RNA-binding protein OS=Homo sapiens GN=CIRBP PE=2 SV=1;>sp|Q14011|CIRBP_HUMAN Cold-inducible RNA-binding protein OS=Homo sapiens GN=CIRBP PE=1 SV=1	28.359	0.0013684	5		3.96445	1.98712	6.00135	0.99829	0.69037	0.818245		1	1.53179	0.613798	0.830653		1					0	0.888415	0.620347	2.02215		1	0.30637	0.6268	14.6623		1	0.74173	0.720513	1.48887		1	38769000	16663000	22106000	44866000	28501000
P10809	CH60_HUMAN	HSPD1	CH60_HUMAN 60 kDa heat shock protein, mitochondrial OS=Homo sapiens GN=HSPD1 PE=1 SV=2	P10809	60 kDa chaperonin;60 kDa heat shock protein, mitochondrial;Chaperonin 60;Heat shock protein 60;HuCHA60;Mitochondrial matrix protein P1;P60 lymphocyte protein	HSP60;HSPD1	>sp|P10809|CH60_HUMAN 60 kDa heat shock protein, mitochondrial OS=Homo sapiens GN=HSPD1 PE=1 SV=2	61.054	3.2588e-10	6		3.79335	1.92347	4.6134	2.1699	1.9855	2.35327	25.08	4	3.91773	1.56983	2.12446	19.245	3	0.478	0.5958	1.85943	40.523	2	1.22134	0.852878	2.78013	32.861	3	0.33253	0.55935	13.0845	193.83	2	0.335244	0.270168	0.558275	96.045	4	90807000	30388000	60420000	64832000	40267000
Q14152	EIF3A_HUMAN	EIF3A	EIF3A_HUMAN Eukaryotic translation initiation factor 3 subunit A OS=Homo sapiens GN=EIF3A PE=1 SV=1	Q14152;F5H335	eIF3 p167;eIF3 p180;eIF3 p185;eIF-3-theta;Eukaryotic translation initiation factor 3 subunit 10;Eukaryotic translation initiation factor 3 subunit A	EIF3A;EIF3S10;KIAA0139	>sp|Q14152|EIF3A_HUMAN Eukaryotic translation initiation factor 3 subunit A OS=Homo sapiens GN=EIF3A PE=1 SV=1;>tr|F5H335|F5H335_HUMAN Eukaryotic translation initiation factor 3 subunit A OS=Homo sapiens GN=EIF3A PE=4 SV=1	166.57	5.991e-16	3		3.70959	1.89126	1.07156	2.5326	2.3174	2.74665	46.913	2	7.14541	3.59415	4.86396	47.939	7					0					0					0	2.1126	1.70256	3.51817		1	208240000	175600000	32640000	313020000	115480000
P35268	RL22_HUMAN	RPL22	RL22_HUMAN 60S ribosomal protein L22 OS=Homo sapiens GN=RPL22 PE=1 SV=2	P35268	60S ribosomal protein L22;EBER-associated protein;Epstein-Barr virus small RNA-associated protein;Heparin-binding protein HBp15	RPL22	>sp|P35268|RL22_HUMAN 60S ribosomal protein L22 OS=Homo sapiens GN=RPL22 PE=1 SV=2	14.787	1.5489e-06	5		3.68607	1.88209	4.63567	2.6268	1.8166	2.15308		1	3.71844	1.48998	2.01639		1	0.22784	0.24231	0.756226		1					0	0.03309	0.067697	1.58359		1	5.93895	5.76901	11.9211		1	804350000	228200000	576150000	827750000	613160000
P55884-2	EIF3B_HUMAN	EIF3B	EIF3B_HUMAN Isoform 2 of Eukaryotic translation initiation factor 3 subunit B OS=Homo sapiens GN=EIF3B	P55884-2;P55884;C9JZG1	eIF3 p110;eIF3 p116;eIF-3-eta;Eukaryotic translation initiation factor 3 subunit 9;Eukaryotic translation initiation factor 3 subunit B;Prt1 homolog;Putative uncharacterized protein EIF3B	EIF3B;EIF3S9	>sp|P55884-2|EIF3B_HUMAN Isoform 2 of Eukaryotic translation initiation factor 3 subunit B OS=Homo sapiens GN=EIF3B;>sp|P55884|EIF3B_HUMAN Eukaryotic translation initiation factor 3 subunit B OS=Homo sapiens GN=EIF3B PE=1 SV=3;>tr|C9JZG1|C9JZG1_HUMAN Eukar	99.028	3.3882e-09	4		3.51239	1.81245	1.20506	3.3461	3.0617	3.62881	39.089	2	7.5171	3.78115	5.11703	13.443	3	0.66477	0.97111	3.03074		1					0					0	1.36491	1.09998	2.27299		1	50486000	13277000	37209000	55324000	46143000
P08107	HSP71_HUMAN	HSPA1A	HSP71_HUMAN Heat shock 70 kDa protein 1A/1B OS=Homo sapiens GN=HSPA1A PE=1 SV=5	P08107;F8VZJ4;E7EP94;Q5SP16;P34931;Q53FA3	Heat shock 70 kDa protein 1/2;Heat shock 70 kDa protein 1A/1B;Heat shock 70kDa protein 1A;Heat shock 70 kDa protein 1-Hom;Heat shock 70 kDa protein 1-like;Heat shock 70kDa protein 1-like;Heat shock 70kDa protein 1-like variant	HSPA1;HSPA1A;HSPA1B;DAAP-21F2.8-002;DADB-333F21.4-002;DAQB-147D11.2-002;XXbac-BCX40G17.4-002;XXbac-BPG254B15.2-002;HSPA1L;DAAP-21F2.9-001	>sp|P08107|HSP71_HUMAN Heat shock 70 kDa protein 1A/1B OS=Homo sapiens GN=HSPA1A PE=1 SV=5;>tr|F8VZJ4|F8VZJ4_HUMAN Heat shock 70 kDa protein 1A/1B OS=Homo sapiens GN=HSPA1B PE=3 SV=1;>tr|E7EP94|E7EP94_HUMAN Heat shock 70 kDa protein 1A/1B OS=Homo sapiens G	70.051	2.1998e-75	6		3.40263	1.76665	4.07227	1.4619	1.3377	1.58548	143.06	15	2.18393	1.09854	1.48665	39.585	14	0.27757	0.40548	1.26546	120.1	2	1.32375	1.09019	3.5537	24.587	3	0.35566	0.49188	11.5062	26.9	6	0.611434	0.492756	1.01823	15.967	11	2035800000	852170000	1183600000	1663200000	1073500000
P07195	LDHB_HUMAN	LDHB	LDHB_HUMAN L-lactate dehydrogenase B chain OS=Homo sapiens GN=LDHB PE=1 SV=2	P07195;A8MW50;C9J7H8;F5H793	LDH heart subunit;L-lactate dehydrogenase B chain;Renal carcinoma antigen NY-REN-46;L-lactate dehydrogenase;Putative uncharacterized protein LDHB	LDHB	>sp|P07195|LDHB_HUMAN L-lactate dehydrogenase B chain OS=Homo sapiens GN=LDHB PE=1 SV=2;>tr|A8MW50|A8MW50_HUMAN L-lactate dehydrogenase (Fragment) OS=Homo sapiens GN=LDHB PE=3 SV=1;>tr|C9J7H8|C9J7H8_HUMAN L-lactate dehydrogenase B chain (Fragment) OS=Homo	36.638	6.6728e-35	6		3.30486	1.72459	1.85722	4.57	3.1604	3.74579	40.47	3	10.2443	4.59918	6.22407	152.28	6	0.66535	0.70761	2.20838		1	1.12496	0.785546	2.56064	9.5083	2	0.088207	0.18046	4.22139		1	0.432882	0.420486	0.868892	3.9574	2	329290000	73281000	256010000	563760000	331690000
P08670	VIME_HUMAN	VIM	VIME_HUMAN Vimentin OS=Homo sapiens GN=VIM PE=1 SV=4	P08670;B0YJC4;B0YJC5;Q5JVS8	Vimentin;Vimentin variant 3;Vimentin variant 4	VIM;RP11-124N14.1-008	>sp|P08670|VIME_HUMAN Vimentin OS=Homo sapiens GN=VIM PE=1 SV=4;>tr|B0YJC4|B0YJC4_HUMAN Vimentin OS=Homo sapiens GN=VIM PE=3 SV=1;>tr|B0YJC5|B0YJC5_HUMAN Vimentin OS=Homo sapiens GN=VIM PE=3 SV=1;>tr|Q5JVS8|Q5JVS8_HUMAN Vimentin (Fragment) OS=Homo sapiens	53.651	3.4846e-12	3		3.15686	1.65849	1.22927	2.1199	1.4661	1.73766	143.35	2	7.17257	2.87406	3.88946	7.0511	2					0	1.68853	1.17908	3.84344		1					0					0	129490000	79731000	49758000	138070000	69048000
Q14974	IMB1_HUMAN	KPNB1	IMB1_HUMAN Importin subunit beta-1 OS=Homo sapiens GN=KPNB1 PE=1 SV=2	Q14974;B7ZAV6;J3KTM9;F5H4R7;J3QR48	Importin subunit beta-1;Importin-90;Karyopherin subunit beta-1;Nuclear factor p97;Pore targeting complex 97 kDa subunit;cDNA, FLJ79320, highly similar to Importin beta-1 subunit	KPNB1;NTF97	>sp|Q14974|IMB1_HUMAN Importin subunit beta-1 OS=Homo sapiens GN=KPNB1 PE=1 SV=2;>tr|B7ZAV6|B7ZAV6_HUMAN Importin subunit beta-1 OS=Homo sapiens GN=KPNB1 PE=2 SV=1;>tr|J3KTM9|J3KTM9_HUMAN Importin subunit beta-1 (Fragment) OS=Homo sapiens GN=KPNB1 PE=4 SV=	97.169	0.00018825	4		3.0691	1.61782	2.62865	0.93809	0.85837	1.01736		1	3.75136	1.88697	2.55364		1					0					0	0.21323	0.29489	6.89817		1	1.08522	0.874585	1.80724		1	26137000	15527000	10610000	9977300	5208500
P62249	RS16_HUMAN	RPS16	RS16_HUMAN 40S ribosomal protein S16 OS=Homo sapiens GN=RPS16 PE=1 SV=2	Q6IPX4;P62249	RPS16 protein;40S ribosomal protein S16	RPS16	>tr|Q6IPX4|Q6IPX4_HUMAN 40S ribosomal protein S16 OS=Homo sapiens GN=RPS16 PE=2 SV=1;>sp|P62249|RS16_HUMAN 40S ribosomal protein S16 OS=Homo sapiens GN=RPS16 PE=1 SV=2	17.107	0.00010674	3		3.05165	1.60959	0.502836	3.327	2.3008	2.72697		1	5.1581	2.06688	2.79711	10.037	2	1.0939	1.1634	3.63086		1					0					0					0	47094000	13655000	33439000	101830000	43526000
P08238	HS90B_HUMAN	HSP90AB1	HS90B_HUMAN Heat shock protein HSP 90-beta OS=Homo sapiens GN=HSP90AB1 PE=1 SV=4	P08238;Q58FF7	Heat shock 84 kDa;Heat shock protein HSP 90-beta;Heat shock protein 90-beta c;Putative heat shock protein HSP 90-beta-3	HSP90AB1;HSP90B;HSPC2;HSPCB;HSP90AB3P;HSP90BC	>sp|P08238|HS90B_HUMAN Heat shock protein HSP 90-beta OS=Homo sapiens GN=HSP90AB1 PE=1 SV=4;>sp|Q58FF7|H90B3_HUMAN Putative heat shock protein HSP 90-beta-3 OS=Homo sapiens GN=HSP90AB3P PE=5 SV=1	83.263	3.038e-56	6		2.9627	1.56691	3.585	1.0691	0.97828	1.15948	43.139	4	1.77655	0.893655	1.20938	18.86	9	0.5764	0.84202	2.62786		1	0.751767	0.619118	2.01814	19.829	2	0.31332	0.43333	10.1366	22.988	9	0.37515	0.302334	0.624743	13.665	10	208520000	96897000	111630000	533250000	218390000
Q13263	TIF1B_HUMAN	TRIM28	TIF1B_HUMAN Transcription intermediary factor 1-beta OS=Homo sapiens GN=TRIM28 PE=1 SV=5	Q13263;Q13263-2	KRAB-associated protein 1;KRAB-interacting protein 1;Nuclear corepressor KAP-1;RING finger protein 96;Transcription intermediary factor 1-beta;Tripartite motif-containing protein 28	KAP1;RNF96;TIF1B;TRIM28	>sp|Q13263|TIF1B_HUMAN Transcription intermediary factor 1-beta OS=Homo sapiens GN=TRIM28 PE=1 SV=5;>sp|Q13263-2|TIF1B_HUMAN Isoform 2 of Transcription intermediary factor 1-beta OS=Homo sapiens GN=TRIM28	88.549	8.0482e-08	3		2.86859	1.52034	0.407624	2.5859	2.3661	2.80437		1	4.85437	2.44182	3.30452	2.5517	2					0	0.93006	0.76599	2.4969		1					0					0	7614100	1914500	5699600	95581000	37957000
P62280	RS11_HUMAN	RPS11	RS11_HUMAN 40S ribosomal protein S11 OS=Homo sapiens GN=RPS11 PE=1 SV=3	P62280	40S ribosomal protein S11	RPS11	>sp|P62280|RS11_HUMAN 40S ribosomal protein S11 OS=Homo sapiens GN=RPS11 PE=1 SV=3	18.431	6.6039e-05	4		2.81087	1.49102	1.41663					0	4.70832	2.11381	2.86062	77.045	2	1.2062	1.2828	4.0035		1	1.56946	1.09594	3.57243		1					0	0.40201	0.390503	0.806935		1	0	0	0	59949000	43558000
Q15029	U5S1_HUMAN	EFTUD2	U5S1_HUMAN 116 kDa U5 small nuclear ribonucleoprotein component OS=Homo sapiens GN=EFTUD2 PE=1 SV=1	Q15029;Q15029-2	116 kDa U5 small nuclear ribonucleoprotein component;Elongation factor Tu GTP-binding domain-containing protein 2;SNU114 homolog;U5 snRNP-specific protein, 116 kDa	EFTUD2;KIAA0031;SNRP116	>sp|Q15029|U5S1_HUMAN 116 kDa U5 small nuclear ribonucleoprotein component OS=Homo sapiens GN=EFTUD2 PE=1 SV=1;>sp|Q15029-2|U5S1_HUMAN Isoform 2 of 116 kDa U5 small nuclear ribonucleoprotein component OS=Homo sapiens GN=EFTUD2	109.43	0.0014659	3		2.80617	1.4886	1.5683	3.9785	3.6404	4.3147	3.9847	2	4.2889	2.15736	2.91955	0.61997	2					0					0					0	0.711136	0.573099	1.18425		1	65483000	41064000	24418000	25877000	20519000
P62851	RS25_HUMAN	RPS25	RS25_HUMAN 40S ribosomal protein S25 OS=Homo sapiens GN=RPS25 PE=1 SV=1	P62851	40S ribosomal protein S25	RPS25	>sp|P62851|RS25_HUMAN 40S ribosomal protein S25 OS=Homo sapiens GN=RPS25 PE=1 SV=1	13.742	9.5836e-08	6		2.75506	1.46208	2.34749	0.65172	0.4507	0.534182		1	2.02102	1.01659	1.37575		1	0.28271	0.30067	0.938362	124.24	2	1.94704	1.3596	4.43189	91.631	2	0.13741	0.28112	6.57606	111.65	2	1.33225	1.2941	2.67412		1	419240000	251120000	168130000	24705000	16729000
P22626	ROA2_HUMAN	HNRNPA2B1	ROA2_HUMAN Heterogeneous nuclear ribonucleoproteins A2/B1 OS=Homo sapiens GN=HNRNPA2B1 PE=1 SV=2	P22626;P22626-2	Heterogeneous nuclear ribonucleoproteins A2/B1	HNRNPA2B1;HNRPA2B1	>sp|P22626|ROA2_HUMAN Heterogeneous nuclear ribonucleoproteins A2/B1 OS=Homo sapiens GN=HNRNPA2B1 PE=1 SV=2;>sp|P22626-2|ROA2_HUMAN Isoform A2 of Heterogeneous nuclear ribonucleoproteins A2/B1 OS=Homo sapiens GN=HNRNPA2B1	37.429	3.2442e-25	5		2.66843	1.41599	0.982248	4.2243	2.9214	3.46252	43.299	4	5.55185	2.22464	3.01061	68.744	5	0.97574	1.0377	3.23856		1	1.15584	0.807103	2.63091	1.1457	2					0	0.497983	0.483723	0.999565		1	255730000	98073000	157660000	561160000	249350000
Q9NYF8	BCLF1_HUMAN	BCLAF1	BCLF1_HUMAN Bcl-2-associated transcription factor 1 OS=Homo sapiens GN=BCLAF1 PE=1 SV=2	Q9NYF8;Q9NYF8-2;E9PK91;Q9NYF8-3;E9PKI6;E9PQN2;E9PK09;Q9NYF8-4	Bcl-2-associated transcription factor 1	BCLAF1;BTF;KIAA0164	>sp|Q9NYF8|BCLF1_HUMAN Bcl-2-associated transcription factor 1 OS=Homo sapiens GN=BCLAF1 PE=1 SV=2;>sp|Q9NYF8-2|BCLF1_HUMAN Isoform 2 of Bcl-2-associated transcription factor 1 OS=Homo sapiens GN=BCLAF1;>tr|E9PK91|E9PK91_HUMAN Bcl-2-associated transcriptio	106.12	1.5164e-15	3		2.64048	1.4008	0.330585	2.5375	2.3219	2.75198	4.1745	2	4.26148	2.14358	2.9009	31.041	7					0	0.845023	0.695943	2.26856		1					0					0	92083000	58073000	34010000	274020000	102420000
Q14498	RBM39_HUMAN	RBM39	RBM39_HUMAN RNA-binding protein 39 OS=Homo sapiens GN=RBM39 PE=1 SV=2	Q14498;Q14498-2;Q14498-3;G3XAC6;H0Y4X3;E1P5S2;Q5QP23	Hepatocellular carcinoma protein 1;RNA-binding motif protein 39;RNA-binding protein 39;RNA-binding region-containing protein 2;Splicing factor HCC1;RNA binding motif protein 39	HCC1;RBM39;RNPC2;RP11-353C18.2-020	>sp|Q14498|RBM39_HUMAN RNA-binding protein 39 OS=Homo sapiens GN=RBM39 PE=1 SV=2;>sp|Q14498-2|RBM39_HUMAN Isoform 2 of RNA-binding protein 39 OS=Homo sapiens GN=RBM39;>sp|Q14498-3|RBM39_HUMAN Isoform 3 of RNA-binding protein 39 OS=Homo sapiens GN=RBM39;>tr	59.379	2.1946e-11	3		2.62763	1.39376	1.72893	3.2635	2.9862	3.53933		1	5.44989	2.74138	3.70991	16.578	2					0					0					0	0.380518	0.306654	0.633671		1	17390000	10962000	6427500	13879000	10649000
P12268	IMDH2_HUMAN	IMPDH2	IMDH2_HUMAN Inosine-5-monophosphate dehydrogenase 2 OS=Homo sapiens GN=IMPDH2 PE=1 SV=2	P12268;H0Y4R1	IMPDH-II;Inosine-5-monophosphate dehydrogenase 2	IMPD2;IMPDH2	>sp|P12268|IMDH2_HUMAN Inosine-5-monophosphate dehydrogenase 2 OS=Homo sapiens GN=IMPDH2 PE=1 SV=2;>tr|H0Y4R1|H0Y4R1_HUMAN Inosine-5-monophosphate dehydrogenase 2 (Fragment) OS=Homo sapiens GN=IMPDH2 PE=3 SV=1	55.804	0.0002494	3		2.58653	1.37102	0.317405					0					0	0.72302	0.76895	2.39982		1	1.05734	0.738334	2.40675		1					0	1.47119	1.42906	2.95301		1	0	0	0	0	0
P81605-2	DCD_HUMAN	DCD	DCD_HUMAN Isoform 2 of Dermcidin OS=Homo sapiens GN=DCD	P81605-2;P81605	DCD-1;Dermcidin;Preproteolysin;Survival-promoting peptide	AIDD;DCD;DSEP	>sp|P81605-2|DCD_HUMAN Isoform 2 of Dermcidin OS=Homo sapiens GN=DCD;>sp|P81605|DCD_HUMAN Dermcidin OS=Homo sapiens GN=DCD PE=1 SV=2	12.414	0.00010474	3		2.55761	1.3548	1.97937					0	0.889126	0.447227	0.605233	35.369	2					0	1.69967	1.3998	4.56291		1					0	1.50403	1.21211	2.5047		1	0	0	0	173040000	129820000
P49736	MCM2_HUMAN	MCM2	MCM2_HUMAN DNA replication licensing factor MCM2 OS=Homo sapiens GN=MCM2 PE=1 SV=4	P49736;H0Y8E6	DNA replication licensing factor MCM2;Minichromosome maintenance protein 2 homolog;Nuclear protein BM28	BM28;CCNL1;CDCL1;KIAA0030;MCM2	>sp|P49736|MCM2_HUMAN DNA replication licensing factor MCM2 OS=Homo sapiens GN=MCM2 PE=1 SV=4;>tr|H0Y8E6|H0Y8E6_HUMAN DNA replication licensing factor MCM2 (Fragment) OS=Homo sapiens GN=MCM2 PE=3 SV=1	101.89	0.0055027	3		2.47207	1.30572	0.350845	1.91	1.7477	2.07142		1	3.84956	1.93633	2.62044		1					0	1.01486	0.835771	2.72436		1					0					0	22715000	18036000	4678700	9685900	7691000
P02786	TFR1_HUMAN	TFRC	TFR1_HUMAN Transferrin receptor protein 1 OS=Homo sapiens GN=TFRC PE=1 SV=2	P02786;G3V0E5;F5H6B1;H7C3V5;F8WBE5	p90;T9;Transferrin receptor protein 1;Transferrin receptor protein 1, serum form	TFRC	>sp|P02786|TFR1_HUMAN Transferrin receptor protein 1 OS=Homo sapiens GN=TFRC PE=1 SV=2;>tr|G3V0E5|G3V0E5_HUMAN Transferrin receptor (P90, CD71), isoform CRA_c OS=Homo sapiens GN=TFRC PE=4 SV=1;>tr|F5H6B1|F5H6B1_HUMAN Transferrin receptor protein 1 OS=Homo	84.87	8.3694e-06	3		2.44425	1.28939	1.07785	2.6415	2.417	2.86469		1	4.77213	2.40044	3.24852	23.284	2					0					0					0	0.732332	0.590179	1.21955		1	7915400	2164400	5751000	19582000	15465000
O43242	PSMD3_HUMAN	PSMD3	PSMD3_HUMAN 26S proteasome non-ATPase regulatory subunit 3 OS=Homo sapiens GN=PSMD3 PE=1 SV=2	O43242	26S proteasome non-ATPase regulatory subunit 3;26S proteasome regulatory subunit RPN3;26S proteasome regulatory subunit S3;Proteasome subunit p58	PSMD3	>sp|O43242|PSMD3_HUMAN 26S proteasome non-ATPase regulatory subunit 3 OS=Homo sapiens GN=PSMD3 PE=1 SV=2	60.977	1.9199e-12	3		2.41382	1.27132	1.25594					0	5.43892	2.73583	3.7024	47.93	3					0	1.03059	0.719632	2.34578		1					0	0.594495	0.577467	1.19328		1	0	0	0	9331700	6578700
P26373	RL13_HUMAN	RPL13	RL13_HUMAN 60S ribosomal protein L13 OS=Homo sapiens GN=RPL13 PE=1 SV=4	P26373;F5H1S2;J3KS98	60S ribosomal protein L13;Breast basic conserved protein 1	BBC1;OK/SW-cl.46;RPL13	>sp|P26373|RL13_HUMAN 60S ribosomal protein L13 OS=Homo sapiens GN=RPL13 PE=1 SV=4;>tr|F5H1S2|F5H1S2_HUMAN 60S ribosomal protein L13 OS=Homo sapiens GN=RPL13 PE=3 SV=1;>tr|J3KS98|J3KS98_HUMAN 60S ribosomal protein L13 (Fragment) OS=Homo sapiens GN=RPL13 PE	24.261	7.0185e-07	4		2.32868	1.21951	1.00259	3.5112	2.4282	2.87797	22.391	2	5.54693	2.22272	3.008		1					0	1.13331	0.79139	2.57969	13.03	2					0	0.422994	0.41088	0.849043		1	87903000	51907000	35995000	14059000	11819000
Q8ND56	LS14A_HUMAN	LSM14A	LS14A_HUMAN Protein LSM14 homolog A OS=Homo sapiens GN=LSM14A PE=1 SV=3	Q8ND56;Q8ND56-2;B4DTG6;I3L420	Protein FAM61A;Protein LSM14 homolog A;Protein SCD6 homolog;Putative alpha-synuclein-binding protein;RNA-associated protein 55A;cDNA FLJ54754, highly similar to Protein FAM61A	C19orf13;FAM61A;LSM14A;RAP55;RAP55A	>sp|Q8ND56|LS14A_HUMAN Protein LSM14 homolog A OS=Homo sapiens GN=LSM14A PE=1 SV=3;>sp|Q8ND56-2|LS14A_HUMAN Isoform 2 of Protein LSM14 homolog A OS=Homo sapiens GN=LSM14A;>tr|B4DTG6|B4DTG6_HUMAN Protein LSM14 homolog A OS=Homo sapiens GN=LSM14A PE=2 SV=1;>	50.529	0.00013549	3		2.31257	1.2095	0.649862	1.9218	1.329	1.57517		1	5.16662	2.07026	2.80169		1					0	1.125	0.785608	2.56085		1					0					0	34859000	12627000	22232000	34712000	26650000
P63173	RL38_HUMAN	RPL38	RL38_HUMAN 60S ribosomal protein L38 OS=Homo sapiens GN=RPL38 PE=1 SV=2	P63173;J3QL01;J3KT73;J3KSP2	60S ribosomal protein L38	RPL38	>sp|P63173|RL38_HUMAN 60S ribosomal protein L38 OS=Homo sapiens GN=RPL38 PE=1 SV=2;>tr|J3QL01|J3QL01_HUMAN 60S ribosomal protein L38 OS=Homo sapiens GN=RPL38 PE=4 SV=1;>tr|J3KT73|J3KT73_HUMAN 60S ribosomal protein L38 OS=Homo sapiens GN=RPL38 PE=4 SV=1;>tr	8.2178	0.053974	3		2.01748	1.01256	2.14589	0.49127	0.33974	0.402669		1					0	0.36072	0.38363	1.19727		1					0	0.093036	0.19034	4.4525		1					0	21856000	12886000	8969500	0	0
Q13200	PSMD2_HUMAN	PSMD2	PSMD2_HUMAN 26S proteasome non-ATPase regulatory subunit 2 OS=Homo sapiens GN=PSMD2 PE=1 SV=3	Q13200;E7EW34;E9PCS3	26S proteasome non-ATPase regulatory subunit 2;26S proteasome regulatory subunit RPN1;26S proteasome regulatory subunit S2;26S proteasome subunit p97;Protein 55.11;Tumor necrosis factor type 1 receptor-associated protein 2	PSMD2;TRAP2	>sp|Q13200|PSMD2_HUMAN 26S proteasome non-ATPase regulatory subunit 2 OS=Homo sapiens GN=PSMD2 PE=1 SV=3;>tr|E7EW34|E7EW34_HUMAN 26S proteasome non-ATPase regulatory subunit 2 OS=Homo sapiens GN=PSMD2 PE=4 SV=1;>tr|E9PCS3|E9PCS3_HUMAN 26S proteasome non-AT	100.2	0.0013472	3		2.01584	1.01138	0.171121	1.924	1.7605	2.08659		1	2.67465	1.34537	1.82069		1					0					0					0	1.28518	1.03573	2.14024		1	3487900	1450200	2037700	14241000	3257000
P61978-2	HNRPK_HUMAN	HNRNPK	HNRPK_HUMAN Isoform 2 of Heterogeneous nuclear ribonucleoprotein K OS=Homo sapiens GN=HNRNPK	P61978-2;P61978;P61978-3;Q5T6W5;Q5T6W2	Heterogeneous nuclear ribonucleoprotein K;Transformation up-regulated nuclear protein	HNRNPK;HNRPK;RP11-575L7.1-001;RP11-575L7.1-005	>sp|P61978-2|HNRPK_HUMAN Isoform 2 of Heterogeneous nuclear ribonucleoprotein K OS=Homo sapiens GN=HNRNPK;>sp|P61978|HNRPK_HUMAN Heterogeneous nuclear ribonucleoprotein K OS=Homo sapiens GN=HNRNPK PE=1 SV=1;>sp|P61978-3|HNRPK_HUMAN Isoform 3 of Heterogeneo	51.028	8.7313e-14	4		1.91348	0.936195	0.590699	1.2259	1.1217	1.32947		1	2.17457	1.09383	1.48028	23.966	3	0.72409	0.77008	2.40335	43.91	2	0.987362	0.748783	2.44081	88.271	4					0					0	15916000	6130800	9785100	60727000	15937000
P35573	GDE_HUMAN	AGL	GDE_HUMAN Glycogen debranching enzyme OS=Homo sapiens GN=AGL PE=1 SV=3	P35573;P35573-3;P35573-2	4-alpha-glucanotransferase;Amylo-alpha-1,6-glucosidase;Dextrin 6-alpha-D-glucosidase;Glycogen debrancher;Glycogen debranching enzyme;Oligo-1,4-1,4-glucantransferase	AGL;GDE	>sp|P35573|GDE_HUMAN Glycogen debranching enzyme OS=Homo sapiens GN=AGL PE=1 SV=3;>sp|P35573-3|GDE_HUMAN Isoform 6 of Glycogen debranching enzyme OS=Homo sapiens GN=AGL;>sp|P35573-2|GDE_HUMAN Isoform 5 of Glycogen debranching enzyme OS=Homo sapiens GN=AGL	174.76	8.6958e-05	3		1.89107	0.919201	1.09383	0.85409	0.78152	0.926279	0.32127	2					0	0.67545	0.9867	3.0794		1					0					0	1.00135	0.806972	1.66753		1	40958000	9918900	31039000	0	0
P49368	TCPG_HUMAN	CCT3	TCPG_HUMAN T-complex protein 1 subunit gamma OS=Homo sapiens GN=CCT3 PE=1 SV=4	P49368;P49368-2;B4DUR8	CCT-gamma;hTRiC5;T-complex protein 1 subunit gamma;cDNA FLJ57603, highly similar to T-complex protein 1 subunit gamma;cDNA, FLJ78822, highly similar to T-complex protein 1 subunit gamma;cDNA, FLJ79286, highly similar to T-complex protein 1 subunit gamma	CCT3;CCTG;TRIC5	>sp|P49368|TCPG_HUMAN T-complex protein 1 subunit gamma OS=Homo sapiens GN=CCT3 PE=1 SV=4;>sp|P49368-2|TCPG_HUMAN Isoform 2 of T-complex protein 1 subunit gamma OS=Homo sapiens GN=CCT3;>tr|B4DUR8|B4DUR8_HUMAN T-complex protein 1 subunit gamma OS=Homo sapie	60.533	1.0575e-13	4		1.83577	0.876382	1.14256	1.6989	1.5545	1.84244	24.127	2	2.79501	1.40594	1.90265	13.762	4					0					0	0.09882	0.13667	3.19703		1	0.240761	0.194028	0.400939		1	78316000	61528000	16788000	53001000	35322000
P30041	PRDX6_HUMAN	PRDX6	PRDX6_HUMAN Peroxiredoxin-6 OS=Homo sapiens GN=PRDX6 PE=1 SV=3	P30041	1-Cys peroxiredoxin;24 kDa protein;Acidic calcium-independent phospholipase A2;Antioxidant protein 2;Liver 2D page spot 40;Non-selenium glutathione peroxidase;Peroxiredoxin-6;Red blood cells page spot 12	AOP2;KIAA0106;PRDX6	>sp|P30041|PRDX6_HUMAN Peroxiredoxin-6 OS=Homo sapiens GN=PRDX6 PE=1 SV=3	25.035	2.1117e-08	3		1.74247	0.801136	1.08808	0.599	0.41424	0.490969		1					0	0.68458	0.72806	2.27221	26.104	3	1.0826	0.755972	2.46424	47.408	3					0					0	27155000	17504000	9651400	0	0
P05023	AT1A1_HUMAN	ATP1A1	AT1A1_HUMAN Sodium/potassium-transporting ATPase subunit alpha-1 OS=Homo sapiens GN=ATP1A1 PE=1 SV=1	F5H3A1;P05023;P05023-3;P50993;B1AKY9;E9PC51;B7Z2T0;F5H6J6;P13637;H0Y7C1;P05023-2	Sodium pump subunit alpha-1;Sodium/potassium-transporting ATPase subunit alpha-1;Sodium pump subunit alpha-2;Sodium/potassium-transporting ATPase subunit alpha-2;ATPase, Na+/K+ transporting, alpha 2 (+) polypeptide;cDNA FLJ59513, highly similar to Sodium/potassium-transporting ATPase alpha-3 chain (EC 3.6.3.9);Na(+)/K(+) ATPase alpha(III) subunit;Sodium pump subunit alpha-3;Sodium/potassium-trans…	ATP1A1;ATP1A2;KIAA0778;RP11-536C5.4-003;ATP1A3	>tr|F5H3A1|F5H3A1_HUMAN Sodium/potassium-transporting ATPase subunit alpha-1 OS=Homo sapiens GN=ATP1A1 PE=3 SV=1;>sp|P05023|AT1A1_HUMAN Sodium/potassium-transporting ATPase subunit alpha-1 OS=Homo sapiens GN=ATP1A1 PE=1 SV=1;>sp|P05023-3|AT1A1_HUMAN Isofor	113	2.0371e-08	3		1.20104	0.264286	0.310316	1.084	0.9919	1.17563		1	2.23774	1.12561	1.52328	76.241	2					0					0					0	0.542977	0.437579	0.904214	18.664	4	9302600	4099700	5202900	42115000	11158000
O95433	AHSA1_HUMAN	AHSA1	AHSA1_HUMAN Activator of 90 kDa heat shock protein ATPase homolog 1 OS=Homo sapiens GN=AHSA1 PE=1 SV=1	O95433;B4DUR9;H0YJG7;G3V438	Activator of 90 kDa heat shock protein ATPase homolog 1;p38;cDNA FLJ56675, highly similar to Activator of 90 kDa heat shock protein ATPase homolog 1	AHSA1;C14orf3;HSPC322	>sp|O95433|AHSA1_HUMAN Activator of 90 kDa heat shock protein ATPase homolog 1 OS=Homo sapiens GN=AHSA1 PE=1 SV=1;>tr|B4DUR9|B4DUR9_HUMAN Activator of 90 kDa heat shock protein ATPase homolog 1 OS=Homo sapiens GN=AHSA1 PE=2 SV=1;>tr|H0YJG7|H0YJG7_HUMAN Act	38.274	2.3896e-131	6		1	0	0	1.22	0.84372	1	14.64	2	1.8441	0.738934	1	69.803	3	0.30129	0.32042	1	248.23	4	0.439329	0.306777	1	30.818	3	0.020896	0.042749	1	232.85	12	0.51198	0.483933	1	133.42	13	82065000	36475000	45589000	392420000	89666000
Q96HA1	P121A_HUMAN	POM121	P121A_HUMAN Nuclear envelope pore membrane protein POM 121 OS=Homo sapiens GN=POM121 PE=1 SV=2	Q96HA1;A8CG34	Nuclear envelope pore membrane protein POM 121;Nuclear envelope pore membrane protein POM 121A;Nucleoporin Nup121;Pore membrane protein of 121 kDa;Nuclear envelope pore membrane protein POM 121C;Nuclear pore membrane protein 121-2;Pore membrane protein of 121 kDa C	KIAA0618;NUP121;POM121;POM121A;POM121C	>sp|Q96HA1|P121A_HUMAN Nuclear envelope pore membrane protein POM 121 OS=Homo sapiens GN=POM121 PE=1 SV=2;>sp|A8CG34|P121C_HUMAN Nuclear envelope pore membrane protein POM 121C OS=Homo sapiens GN=POM121C PE=1 SV=2	127.72	0.0013124	3		0.371035	-1.43037	0.25173	0.26639	0.18423	0.218354		1					0	0.051144	0.074712	0.233169		1					0	0.013824	0.028282	0.661583		1					0	67982000	55590000	12392000	0	0
O94874	UFL1_HUMAN	UFL1	UFL1_HUMAN E3 UFM1-protein ligase 1 OS=Homo sapiens GN=UFL1 PE=1 SV=2	O94874;O94874-2;O94874-3	E3 UFM1-protein ligase 1	KIAA0776;UFL1	>sp|O94874|UFL1_HUMAN E3 UFM1-protein ligase 1 OS=Homo sapiens GN=UFL1 PE=1 SV=2;>sp|O94874-2|UFL1_HUMAN Isoform 2 of E3 UFM1-protein ligase 1 OS=Homo sapiens GN=UFL1;>sp|O94874-3|UFL1_HUMAN Isoform 3 of E3 UFM1-protein ligase 1 OS=Homo sapiens GN=UFL1	89.594	0.074754	0	OE	OE	OE	OE					0					0					0					0					0					0	0	0	0	1521300	1521300
P17480	UBF1_HUMAN	UBTF	UBF1_HUMAN Nucleolar transcription factor 1 OS=Homo sapiens GN=UBTF PE=1 SV=1	P17480;E9PKP7;P17480-2	Autoantigen NOR-90;Nucleolar transcription factor 1;Upstream-binding factor 1	UBF;UBF1;UBTF	>sp|P17480|UBF1_HUMAN Nucleolar transcription factor 1 OS=Homo sapiens GN=UBTF PE=1 SV=1;>tr|E9PKP7|E9PKP7_HUMAN Nucleolar transcription factor 1 OS=Homo sapiens GN=UBTF PE=4 SV=1;>sp|P17480-2|UBF1_HUMAN Isoform UBF2 of Nucleolar transcription factor 1 OS=	89.405	0.00059765	0	OE	OE	OE	OE					0					0					0					0					0					0	0	0	0	2363200	2363200
P53350	PLK1_HUMAN	PLK1	PLK1_HUMAN Serine/threonine-protein kinase PLK1 OS=Homo sapiens GN=PLK1 PE=1 SV=1	P53350;I3L387	Polo-like kinase 1;Serine/threonine-protein kinase 13;Serine/threonine-protein kinase PLK1	PLK;PLK1	>sp|P53350|PLK1_HUMAN Serine/threonine-protein kinase PLK1 OS=Homo sapiens GN=PLK1 PE=1 SV=1;>tr|I3L387|I3L387_HUMAN Serine/threonine-protein kinase PLK1 OS=Homo sapiens GN=PLK1 PE=4 SV=1	68.254	0.012058	0	OE	OE	OE	OE					0					0					0					0					0					0	0	0	0	5813200	5813200
Q02878	RL6_HUMAN	RPL6	RL6_HUMAN 60S ribosomal protein L6 OS=Homo sapiens GN=RPL6 PE=1 SV=3	Q02878;F8W181;F8VZ45;F8VWR1;F8VZA3	60S ribosomal protein L6;Neoplasm-related protein C140;Tax-responsive enhancer element-binding protein 107	RPL6;TXREB1	>sp|Q02878|RL6_HUMAN 60S ribosomal protein L6 OS=Homo sapiens GN=RPL6 PE=1 SV=3;>tr|F8W181|F8W181_HUMAN 60S ribosomal protein L6 (Fragment) OS=Homo sapiens GN=RPL6 PE=3 SV=1;>tr|F8VZ45|F8VZ45_HUMAN 60S ribosomal protein L6 (Fragment) OS=Homo sapiens GN=RPL	32.728	1.2647e-12	0	OE	OE	OE	OE					0					0					0					0					0					0	12039000	0	12039000	0	0
Q14008-3	CKAP5_HUMAN	CKAP5	CKAP5_HUMAN Isoform 3 of Cytoskeleton-associated protein 5 OS=Homo sapiens GN=CKAP5	Q14008-3;Q14008;Q14008-2	Colonic and hepatic tumor over-expressed gene protein;Cytoskeleton-associated protein 5	CKAP5;KIAA0097	>sp|Q14008-3|CKAP5_HUMAN Isoform 3 of Cytoskeleton-associated protein 5 OS=Homo sapiens GN=CKAP5;>sp|Q14008|CKAP5_HUMAN Cytoskeleton-associated protein 5 OS=Homo sapiens GN=CKAP5 PE=1 SV=3;>sp|Q14008-2|CKAP5_HUMAN Isoform 2 of Cytoskeleton-associated prote	226.25	0.020133	0	OE	OE	OE	OE					0					0					0					0					0					0	2838400	0	2838400	0	0
Q15054	DPOD3_HUMAN	POLD3	DPOD3_HUMAN DNA polymerase delta subunit 3 OS=Homo sapiens GN=POLD3 PE=1 SV=2	Q15054;Q32MZ9;Q32N00	DNA polymerase delta subunit 3;DNA polymerase delta subunit p66;POLD3 protein	KIAA0039;POLD3	>sp|Q15054|DPOD3_HUMAN DNA polymerase delta subunit 3 OS=Homo sapiens GN=POLD3 PE=1 SV=2;>tr|Q32MZ9|Q32MZ9_HUMAN DNA polymerase delta subunit 3 OS=Homo sapiens GN=POLD3 PE=2 SV=1;>tr|Q32N00|Q32N00_HUMAN DNA polymerase delta subunit 3 OS=Homo sapiens GN=POL	51.4	0.07094	0	OE	OE	OE	OE					0					0					0					0					0					0	4540600	0	4540600	0	0
Q7Z2W4	ZCCHV_HUMAN	ZC3HAV1	ZCCHV_HUMAN Zinc finger CCCH-type antiviral protein 1 OS=Homo sapiens GN=ZC3HAV1 PE=1 SV=3	C9J6P4;Q7Z2W4;Q7Z2W4-2;Q7Z2W4-3	Putative uncharacterized protein ZC3HAV1;Zinc finger antiviral protein;Zinc finger CCCH domain-containing protein 2;Zinc finger CCCH-type antiviral protein 1	ZC3HAV1;PRO1677;ZC3HDC2	>tr|C9J6P4|C9J6P4_HUMAN Zinc finger CCCH-type antiviral protein 1 OS=Homo sapiens GN=ZC3HAV1 PE=4 SV=1;>sp|Q7Z2W4|ZCCHV_HUMAN Zinc finger CCCH-type antiviral protein 1 OS=Homo sapiens GN=ZC3HAV1 PE=1 SV=3;>sp|Q7Z2W4-2|ZCCHV_HUMAN Isoform 2 of Zinc finger C	114.08	0.042876	0	OE	OE	OE	OE					0					0					0					0					0					0	0	0	0	3202500	3202500
Q8WUA4	TF3C2_HUMAN	GTF3C2	TF3C2_HUMAN General transcription factor 3C polypeptide 2 OS=Homo sapiens GN=GTF3C2 PE=1 SV=2	Q8WUA4;Q8WUA4-2	General transcription factor 3C polypeptide 2;TF3C-beta;Transcription factor IIIC 110 kDa subunit;Transcription factor IIIC subunit beta	GTF3C2;KIAA0011	>sp|Q8WUA4|TF3C2_HUMAN General transcription factor 3C polypeptide 2 OS=Homo sapiens GN=GTF3C2 PE=1 SV=2;>sp|Q8WUA4-2|TF3C2_HUMAN Isoform 2 of General transcription factor 3C polypeptide 2 OS=Homo sapiens GN=GTF3C2	100.68	0.061356	0	OE	OE	OE	OE					0					0					0					0					0					0	0	0	0	2279300	2279300
Q8WWK9	CKAP2_HUMAN	CKAP2	CKAP2_HUMAN Cytoskeleton-associated protein 2 OS=Homo sapiens GN=CKAP2 PE=1 SV=1	Q8WWK9;E9PD90;Q8WWK9-3;C9J7Y4	CTCL tumor antigen se20-10;Cytoskeleton-associated protein 2;Tumor- and microtubule-associated protein;Putative uncharacterized protein CKAP2	CKAP2;LB1;TMAP	>sp|Q8WWK9|CKAP2_HUMAN Cytoskeleton-associated protein 2 OS=Homo sapiens GN=CKAP2 PE=1 SV=1;>tr|E9PD90|E9PD90_HUMAN Cytoskeleton-associated protein 2 OS=Homo sapiens GN=CKAP2 PE=4 SV=1;>sp|Q8WWK9-3|CKAP2_HUMAN Isoform 3 of Cytoskeleton-associated protein 2	76.986	0.06444	0	OE	OE	OE	OE					0					0					0					0					0					0	0	0	0	1157100	1157100
Q92888-3	ARHG1_HUMAN	ARHGEF1	ARHG1_HUMAN Isoform 3 of Rho guanine nucleotide exchange factor 1 OS=Homo sapiens GN=ARHGEF1	Q6NX52;Q92888-3;Q92888;Q92888-2	ARHGEF1 protein;Rho guanine nucleotide exchange factor (GEF) 1, isoform CRA_g;115 kDa guanine nucleotide exchange factor;Rho guanine nucleotide exchange factor 1;Sub1.5	ARHGEF1;hCG_22327	>tr|Q6NX52|Q6NX52_HUMAN ARHGEF1 protein OS=Homo sapiens GN=ARHGEF1 PE=2 SV=1;>sp|Q92888-3|ARHG1_HUMAN Isoform 3 of Rho guanine nucleotide exchange factor 1 OS=Homo sapiens GN=ARHGEF1;>sp|Q92888|ARHG1_HUMAN Rho guanine nucleotide exchange factor 1 OS=Homo s	105.85	0.073492	0	OE	OE	OE	OE					0					0					0					0					0					0	0	0	0	1230600	1230600
Q96T88	UHRF1_HUMAN	UHRF1	UHRF1_HUMAN E3 ubiquitin-protein ligase UHRF1 OS=Homo sapiens GN=UHRF1 PE=1 SV=1	Q96T88;F5GXG0;B5ME40	E3 ubiquitin-protein ligase UHRF1;Inverted CCAAT box-binding protein of 90 kDa;Nuclear protein 95;Nuclear zinc finger protein Np95;RING finger protein 106;Transcription factor ICBP90;Ubiquitin-like PHD and RING finger domain-containing protein 1;Ubiquitin-like-containing PHD and RING finger domains protein 1;Putative uncharacterized protein SFRS12IP1	ICBP90;NP95;RNF106;UHRF1;SFRS12IP1	>sp|Q96T88|UHRF1_HUMAN E3 ubiquitin-protein ligase UHRF1 OS=Homo sapiens GN=UHRF1 PE=1 SV=1;>tr|F5GXG0|F5GXG0_HUMAN E3 ubiquitin-protein ligase UHRF1 OS=Homo sapiens GN=UHRF1 PE=4 SV=1;>tr|B5ME40|B5ME40_HUMAN E3 ubiquitin-protein ligase UHRF1 OS=Homo sapie	89.813	0.003355	0	OE	OE	OE	OE					0					0					0					0					0					0	0	0	0	3960700	3960700
Q9UMS4	PRP19_HUMAN	PRPF19	PRP19_HUMAN Pre-mRNA-processing factor 19 OS=Homo sapiens GN=PRPF19 PE=1 SV=1	Q9UMS4	Nuclear matrix protein 200;Pre-mRNA-processing factor 19;PRP19/PSO4 homolog;Senescence evasion factor	NMP200;PRP19;PRPF19;SNEV	>sp|Q9UMS4|PRP19_HUMAN Pre-mRNA-processing factor 19 OS=Homo sapiens GN=PRPF19 PE=1 SV=1	55.18	0.026222	0	OE	OE	OE	OE					0					0					0					0					0					0	20967000	0	20967000	0	0
Q9UKX2	MYH2_HUMAN	MYH2	MYH2_HUMAN Myosin-2 OS=Homo sapiens GN=MYH2 PE=1 SV=1	Q9UKX2;Q9Y623;Q567P6	Myosin heavy chain 2;Myosin heavy chain 2a;Myosin heavy chain IIa;Myosin heavy chain, skeletal muscle, adult 2;Myosin-2;Myosin heavy chain 2b;Myosin heavy chain 4;Myosin heavy chain IIb;Myosin heavy chain, skeletal muscle, fetal;Myosin-4;MYH2 protein	MYH2;MYHSA2;MYH4	>sp|Q9UKX2|MYH2_HUMAN Myosin-2 OS=Homo sapiens GN=MYH2 PE=1 SV=1;>sp|Q9Y623|MYH4_HUMAN Myosin-4 OS=Homo sapiens GN=MYH4 PE=1 SV=2;>tr|Q567P6|Q567P6_HUMAN MYH2 protein OS=Homo sapiens GN=MYH2 PE=2 SV=1	223.04	0.048069	0	OF	OF	OF	OF					0					0					0					0					0					0	0	0	0	0	0
D3DNT2	D3DNT2_HUMAN	EIF4G1	D3DNT2_HUMAN Eukaryotic translation initiation factor 4 gamma 1 OS=Homo sapiens GN=EIF4G1 PE=4 SV=1	D3DNT2;E7EUU4;E9PGM1;E7EX73;G5E9S1;E9PFM1;Q04637;Q04637-3;Q04637-4;Q04637-5;Q04637-6	Eukaryotic translation initiation factor 4 gamma, 1, isoform CRA_c;Eukaryotic translation initiation factor 4 gamma 1;p220	EIF4G1;hCG_201245;EIF4F;EIF4G;EIF4GI	>tr|D3DNT2|D3DNT2_HUMAN Eukaryotic translation initiation factor 4 gamma 1 OS=Homo sapiens GN=EIF4G1 PE=4 SV=1;>tr|E7EUU4|E7EUU4_HUMAN Eukaryotic translation initiation factor 4 gamma 1 OS=Homo sapiens GN=EIF4G1 PE=4 SV=1;>tr|E9PGM1|E9PGM1_HUMAN Eukaryotic	175.62	1.2143e-129	2	NA	NA	NA	NA	7.3201	6.6981	7.93877	68.796	11	13.7415	6.91228	9.35439	127.6	15					0					0					0					0	391880000	168210000	223660000	1900400000	359670000
O14559-12	RHG33_HUMAN	ARHGAP33	RHG33_HUMAN Isoform 4 of Rho GTPase-activating protein 33 OS=Homo sapiens GN=ARHGAP33	O14559-12			>sp|O14559-12|RHG33_HUMAN Isoform 4 of Rho GTPase-activating protein 33 OS=Homo sapiens GN=ARHGAP33	26.858	0.065853	2	NA	NA	NA	NA					0	3.23468	1.62705	2.20188		1					0	1.18296	0.826037	2.69263		1					0					0	0	0	0	38644000	8130400
O14602	IF1AY_HUMAN	EIF1AY	IF1AY_HUMAN Eukaryotic translation initiation factor 1A, Y-chromosomal OS=Homo sapiens GN=EIF1AY PE=1 SV=4	O14602;P47813	Eukaryotic translation initiation factor 1A, Y-chromosomal;Eukaryotic translation initiation factor 4C;Eukaryotic translation initiation factor 1A, X-chromosomal	EIF1AY;EIF1A;EIF1AX;EIF4C	>sp|O14602|IF1AY_HUMAN Eukaryotic translation initiation factor 1A, Y-chromosomal OS=Homo sapiens GN=EIF1AY PE=1 SV=4;>sp|P47813|IF1AX_HUMAN Eukaryotic translation initiation factor 1A, X-chromosomal OS=Homo sapiens GN=EIF1AX PE=1 SV=2	16.442	0.0065111	2	NA	NA	NA	NA					0	3.64817	1.46182	1.97828		1	0.31368	0.3336	1.04113		1					0					0					0	0	0	0	7410300	3457000
O14654	IRS4_HUMAN	IRS4	IRS4_HUMAN Insulin receptor substrate 4 OS=Homo sapiens GN=IRS4 PE=1 SV=1	O14654	160 kDa phosphotyrosine protein;Insulin receptor substrate 4;Phosphoprotein of 160 kDa	IRS4	>sp|O14654|IRS4_HUMAN Insulin receptor substrate 4 OS=Homo sapiens GN=IRS4 PE=1 SV=1	133.77	1.0103e-06	2	NA	NA	NA	NA					0	23.5422	11.842	16.0258	120.85	2					0					0					0	0.435464	0.350951	0.725205	18.531	2	0	0	0	30152000	18809000
O15371	EIF3D_HUMAN	EIF3D	EIF3D_HUMAN Eukaryotic translation initiation factor 3 subunit D OS=Homo sapiens GN=EIF3D PE=1 SV=1	O15371;B4DVY1;B0QYA3;B0QYA4	eIF3 p66;eIF-3-zeta;Eukaryotic translation initiation factor 3 subunit 7;Eukaryotic translation initiation factor 3 subunit D;cDNA FLJ51552, highly similar to Eukaryotic translation initiation factor 3 subunit 7;Eukaryotic translation initiation factor 3, subunit D	EIF3D;EIF3S7;RP5-1119A7.12-009;RP5-1119A7.12-010	>sp|O15371|EIF3D_HUMAN Eukaryotic translation initiation factor 3 subunit D OS=Homo sapiens GN=EIF3D PE=1 SV=1;>tr|B4DVY1|B4DVY1_HUMAN Eukaryotic translation initiation factor 3 subunit D OS=Homo sapiens GN=EIF3D PE=2 SV=1;>tr|B0QYA3|B0QYA3_HUMAN Eukaryoti	63.972	1.5516e-93	2	NA	NA	NA	NA	6.9181	6.3302	7.50273	43.302	4	23.3231	11.7317	15.8765	93.859	3					0					0					0					0	689130000	489820000	199320000	224590000	153500000
O43615	TIM44_HUMAN	TIMM44	TIM44_HUMAN Mitochondrial import inner membrane translocase subunit TIM44 OS=Homo sapiens GN=TIMM44 PE=1 SV=2	O43615	Mitochondrial import inner membrane translocase subunit TIM44	MIMT44;TIM44;TIMM44	>sp|O43615|TIM44_HUMAN Mitochondrial import inner membrane translocase subunit TIM44 OS=Homo sapiens GN=TIMM44 PE=1 SV=2	51.355	0.0005284	2	NA	NA	NA	NA	5.4735	3.7853	4.48644	28.209	2	4.55456	1.82502	2.4698	85.558	2					0					0					0					0	46478000	15874000	30605000	43695000	36189000
O75533	SF3B1_HUMAN	SF3B1	SF3B1_HUMAN Splicing factor 3B subunit 1 OS=Homo sapiens GN=SF3B1 PE=1 SV=3	O75533	Pre-mRNA-splicing factor SF3b 155 kDa subunit;Spliceosome-associated protein 155;Splicing factor 3B subunit 1	SAP155;SF3B1	>sp|O75533|SF3B1_HUMAN Splicing factor 3B subunit 1 OS=Homo sapiens GN=SF3B1 PE=1 SV=3	145.83	1.2705e-10	2	NA	NA	NA	NA	4.6976	4.2984	5.09458	34.563	3	7.12809	3.58551	4.85228	9.8551	3					0					0					0					0	45529000	21128000	24401000	48493000	24684000
O76094	SRP72_HUMAN	SRP72	SRP72_HUMAN Signal recognition particle 72 kDa protein OS=Homo sapiens GN=SRP72 PE=1 SV=3	O76094;G5E9Z8	Signal recognition particle 72 kDa protein	SRP72	>sp|O76094|SRP72_HUMAN Signal recognition particle 72 kDa protein OS=Homo sapiens GN=SRP72 PE=1 SV=3;>tr|G5E9Z8|G5E9Z8_HUMAN Signal recognition particle 72 kDa protein OS=Homo sapiens GN=SRP72 PE=4 SV=1	74.605	3.4087e-05	2	NA	NA	NA	NA	5.0461	4.6173	5.47255	6.6416	2	11.9799	6.02591	8.15487	5.529	2					0					0					0					0	65933000	40275000	25658000	53213000	31351000
O94906	PRP6_HUMAN	PRPF6	PRP6_HUMAN Pre-mRNA-processing factor 6 OS=Homo sapiens GN=PRPF6 PE=1 SV=1	O94906;O94906-2	Pre-mRNA-processing factor 6;PRP6 homolog;U5 snRNP-associated 102 kDa protein	C20orf14;PRPF6	>sp|O94906|PRP6_HUMAN Pre-mRNA-processing factor 6 OS=Homo sapiens GN=PRPF6 PE=1 SV=1;>sp|O94906-2|PRP6_HUMAN Isoform 2 of Pre-mRNA-processing factor 6 OS=Homo sapiens GN=PRPF6	106.92	0.0029392	2	NA	NA	NA	NA	3.9673	3.6302	4.30261		1	2.52653	1.27086	1.71985	163.68	2					0					0					0					0	16825000	9217800	7607600	79719000	13146000
O95202	LETM1_HUMAN	LETM1	LETM1_HUMAN LETM1 and EF-hand domain-containing protein 1, mitochondrial OS=Homo sapiens GN=LETM1 PE=1 SV=1	O95202	LETM1 and EF-hand domain-containing protein 1, mitochondrial;Leucine zipper-EF-hand-containing transmembrane protein 1	LETM1	>sp|O95202|LETM1_HUMAN LETM1 and EF-hand domain-containing protein 1, mitochondrial OS=Homo sapiens GN=LETM1 PE=1 SV=1	83.353	6.7704e-11	2	NA	NA	NA	NA	2.2966	2.1014	2.49064		1	6.69523	3.36768	4.55749	7.4177	2					0					0					0					0	16177000	1286400	14891000	42222000	20136000
P02452	CO1A1_HUMAN	COL1A1	CO1A1_HUMAN Collagen alpha-1(I) chain OS=Homo sapiens GN=COL1A1 PE=1 SV=5	P02452	Alpha-1 type I collagen;Collagen alpha-1(I) chain	COL1A1	>sp|P02452|CO1A1_HUMAN Collagen alpha-1(I) chain OS=Homo sapiens GN=COL1A1 PE=1 SV=5	138.94	0.028683	2	NA	NA	NA	NA					0					0	0.18716	0.27341	0.853286		1					0					0	2.04964	1.6518	3.41328		1	0	0	0	0	0
P04406	G3P_HUMAN	GAPDH	G3P_HUMAN Glyceraldehyde-3-phosphate dehydrogenase OS=Homo sapiens GN=GAPDH PE=1 SV=3	P04406;E7EUT4;E7EUT5	Glyceraldehyde-3-phosphate dehydrogenase	CDABP0047;GAPD;GAPDH;OK/SW-cl.12	>sp|P04406|G3P_HUMAN Glyceraldehyde-3-phosphate dehydrogenase OS=Homo sapiens GN=GAPDH PE=1 SV=3;>tr|E7EUT4|E7EUT4_HUMAN Glyceraldehyde-3-phosphate dehydrogenase OS=Homo sapiens GN=GAPDH PE=3 SV=1;>tr|E7EUT5|E7EUT5_HUMAN Glyceraldehyde-3-phosphate dehydrog	36.053	0.0041523	2	NA	NA	NA	NA					0	8.69263	3.48311	4.71369		1					0					0	0.40956	0.83789	19.6002		1					0	0	0	0	15056000	10703000
P04843	RPN1_HUMAN	RPN1	RPN1_HUMAN Dolichyl-diphosphooligosaccharide--protein glycosyltransferase subunit 1 OS=Homo sapiens GN=RPN1 PE=1 SV=1	P04843;F8WF32	Dolichyl-diphosphooligosaccharide--protein glycosyltransferase 67 kDa subunit;Dolichyl-diphosphooligosaccharide--protein glycosyltransferase subunit 1;Ribophorin I;Ribophorin-1	RPN1	>sp|P04843|RPN1_HUMAN Dolichyl-diphosphooligosaccharide--protein glycosyltransferase subunit 1 OS=Homo sapiens GN=RPN1 PE=1 SV=1;>tr|F8WF32|F8WF32_HUMAN Dolichyl-diphosphooligosaccharide--protein glycosyltransferase subunit 1 OS=Homo sapiens GN=RPN1 PE=4 S	68.569	9.3396e-19	2	NA	NA	NA	NA					0	2.26219	1.13792	1.53994		1					0					0					0	1.26862	1.02239	2.11267		1	0	0	0	27411000	6522700
P05388	RLA0_HUMAN	RPLP0	RLA0_HUMAN 60S acidic ribosomal protein P0 OS=Homo sapiens GN=RPLP0 PE=1 SV=1	P05388;Q8NHW5;F8VWS0;Q3B7A4;F8VU65;F8VZS0;F8VW21;G3V210;F8VRK7;F8VPE8;F8VQY6;F8VS58;F8VWV4	60S acidic ribosomal protein P0;60S ribosomal protein L10E;60S acidic ribosomal protein P0-like;RPLP0 protein	RPLP0	>sp|P05388|RLA0_HUMAN 60S acidic ribosomal protein P0 OS=Homo sapiens GN=RPLP0 PE=1 SV=1;>sp|Q8NHW5|RLA0L_HUMAN 60S acidic ribosomal protein P0-like OS=Homo sapiens GN=RPLP0P6 PE=5 SV=1;>tr|F8VWS0|F8VWS0_HUMAN 60S acidic ribosomal protein P0 OS=Homo sapien	34.273	1.9984e-08	2	NA	NA	NA	NA	5.7519	3.9778	4.7146		1	7.15768	2.86821	3.88154	127.53	2					0					0					0					0	22500000	7833500	14666000	40907000	26832000
P0CG48	UBC_HUMAN	UBC	UBC_HUMAN Polyubiquitin-C OS=Homo sapiens GN=UBC PE=1 SV=3	P0CG48;F5H041;F5H7K6;Q96C32;J3QRK5;P0CG47;J3QLP7;J3QKN0;F5GXK7;F5H747;P62979;F5H388;B4DV12;F5H7Y5;F5H265;F5H2Z3;F5GYU3;P62987;F5H6Q2;J3QTR3;J3QS39;F5H4D8;F5GZ39;J3QSA3	UBC protein;40S ribosomal protein S27a;cDNA FLJ51326, highly similar to Homo sapiens ubiquitin B (UBB), mRNA;60S ribosomal protein L40;CEP52	RPS27A;UBA80;UBCEP1;UBA52;UBCEP2	>sp|P0CG48|UBC_HUMAN Polyubiquitin-C OS=Homo sapiens GN=UBC PE=1 SV=3;>tr|F5H041|F5H041_HUMAN Ubiquitin OS=Homo sapiens GN=UBC PE=4 SV=1;>tr|F5H7K6|F5H7K6_HUMAN Ubiquitin OS=Homo sapiens GN=UBC PE=4 SV=1;>tr|Q96C32|Q96C32_HUMAN UBC protein OS=Homo sapiens	77.038	2.4015e-13	2	NA	NA	NA	NA	1.9965	1.8268	2.16517		1	3.63941	1.83063	2.47739		1					0					0					0					0	41291000	12019000	29271000	129880000	40378000
P11387	TOP1_HUMAN	TOP1	TOP1_HUMAN DNA topoisomerase 1 OS=Homo sapiens GN=TOP1 PE=1 SV=2	P11387	DNA topoisomerase 1;DNA topoisomerase I	TOP1	>sp|P11387|TOP1_HUMAN DNA topoisomerase 1 OS=Homo sapiens GN=TOP1 PE=1 SV=2	90.725	3.0112e-05	2	NA	NA	NA	NA	2.1637	1.9798	2.34651		1					0					0					0					0	1.02415	0.825355	1.70551		1	60353000	53595000	6758900	0	0
P11586	C1TC_HUMAN	C1TC	C1TC_HUMAN C-1-tetrahydrofolate synthase, cyt	F5H2F4;G3V2B8;P11586;G3V3L6	C-1-tetrahydrofolate synthase, cytoplasmic;Formyltetrahydrofolate synthetase;Methenyltetrahydrofolate cyclohydrolase;Methylenetetrahydrofolate dehydrogenase	MTHFC;MTHFD;MTHFD1	>tr|F5H2F4|F5H2F4_HUMAN Methylenetetrahydrofolate dehydrogenase OS=Homo sapiens GN=MTHFD1 PE=3 SV=1;>tr|G3V2B8|G3V2B8_HUMAN Methylenetetrahydrofolate dehydrogenase OS=Homo sapiens GN=MTHFD1 PE=3 SV=1;>sp|P11586|C1TC_HUMAN C-1-tetrahydrofolate synthase, cyt	110.61	3.8651e-07	2	NA	NA	NA	NA	4.0908	3.7432	4.43654	14.06	2	4.75737	2.39297	3.23841	110.21	2					0					0					0					0	23035000	7581800	15453000	21991000	14113000
P13639	EF2_HUMAN	EEF2	EF2_HUMAN Elongation factor 2 OS=Homo sapiens GN=EEF2 PE=1 SV=4	P13639	Elongation factor 2	EEF2;EF2	>sp|P13639|EF2_HUMAN Elongation factor 2 OS=Homo sapiens GN=EEF2 PE=1 SV=4	95.337	0.0012663	2	NA	NA	NA	NA	0.95698	0.87567	1.03787	15.361	2	1.34226	0.675174	0.913713		1					0					0					0					0	367790000	324130000	43655000	208220000	18843000
P14618	KPYM_HUMAN	PKM	KPYM_HUMAN Pyruvate kinase isozymes M1/M2 OS=Homo sapiens GN=PKM PE=1 SV=4	P14618;P14618-2;H3BTN5;H3BQ34;P14618-3;Q504U3;H3BSU3;H3BTJ2;H3BUW1;H3BT25;H3BU13;H3BQZ3;H3BN34	Cytosolic thyroid hormone-binding protein;Opa-interacting protein 3;p58;Pyruvate kinase 2/3;Pyruvate kinase isozymes M1/M2;Pyruvate kinase muscle isozyme;Thyroid hormone-binding protein 1;Tumor M2-PK;Pyruvate kinase	OIP3;PK2;PK3;PKM;PKM2	>sp|P14618|KPYM_HUMAN Pyruvate kinase isozymes M1/M2 OS=Homo sapiens GN=PKM PE=1 SV=4;>sp|P14618-2|KPYM_HUMAN Isoform M1 of Pyruvate kinase isozymes M1/M2 OS=Homo sapiens GN=PKM;>tr|H3BTN5|H3BTN5_HUMAN Pyruvate kinase (Fragment) OS=Homo sapiens GN=PKM PE=3	57.936	0.0025671	2	NA	NA	NA	NA	1.3949	1.2763	1.51271		1					0					0					0	0.66346	1.3573	31.7505		1					0	6233800	2506800	3727000	0	0
P16989	DBPA_HUMAN	CSDA	DBPA_HUMAN DNA-binding protein A OS=Homo sapiens GN=CSDA PE=1 SV=4	P16989;P16989-3;P16989-2	Cold shock domain-containing protein A;DNA-binding protein A;Single-strand DNA-binding protein NF-GMB	CSDA;DBPA	>sp|P16989|DBPA_HUMAN DNA-binding protein A OS=Homo sapiens GN=CSDA PE=1 SV=4;>sp|P16989-3|DBPA_HUMAN Isoform 3 of DNA-binding protein A OS=Homo sapiens GN=CSDA;>sp|P16989-2|DBPA_HUMAN Isoform 2 of DNA-binding protein A OS=Homo sapiens GN=CSDA	40.089	3.6748e-10	2	NA	NA	NA	NA	3.0946	2.1401	2.53651		1	17.8425	7.1495	9.67541	91.133	3					0					0					0					0	25515000	4000600	21514000	47279000	35064000
P17812	PYRG1_HUMAN	CTPS1	PYRG1_HUMAN CTP synthase 1 OS=Homo sapiens GN=CTPS1 PE=1 SV=2	P17812;B7Z9C4;B4DR64	CTP synthase 1;CTP synthetase 1;UTP--ammonia ligase 1;cDNA FLJ54863, highly similar to CTP synthase 1 (EC 6.3.4.2);cDNA FLJ59392, highly similar to CTP synthase 1 (EC 6.3.4.2)	CTPS	>sp|P17812|PYRG1_HUMAN CTP synthase 1 OS=Homo sapiens GN=CTPS1 PE=1 SV=2;>tr|B7Z9C4|B7Z9C4_HUMAN Protein CTPS1 OS=Homo sapiens GN=CTPS1 PE=2 SV=1;>tr|B4DR64|B4DR64_HUMAN Protein CTPS1 OS=Homo sapiens GN=CTPS1 PE=2 SV=1	66.69	2.028e-19	2	NA	NA	NA	NA	8.8746	8.1205	9.62464	71.896	5	16.8345	8.46812	11.4599	205.41	6					0					0					0					0	198870000	113660000	85209000	209070000	118920000
P17844	DDX5_HUMAN	DDX5	DDX5_HUMAN Probable ATP-dependent RNA helicase DDX5 OS=Homo sapiens GN=DDX5 PE=1 SV=1	J3KTA4;P17844;B4DLW8	DEAD box protein 5;Probable ATP-dependent RNA helicase DDX5;RNA helicase p68;cDNA FLJ59339, highly similar to Probable ATP-dependent RNA helicase DDX5 (EC 3.6.1.-)	DDX5;G17P1;HELR;HLR1	>tr|J3KTA4|J3KTA4_HUMAN Probable ATP-dependent RNA helicase DDX5 OS=Homo sapiens GN=DDX5 PE=4 SV=1;>sp|P17844|DDX5_HUMAN Probable ATP-dependent RNA helicase DDX5 OS=Homo sapiens GN=DDX5 PE=1 SV=1;>tr|B4DLW8|B4DLW8_HUMAN Probable ATP-dependent RNA helicase	69.086	7.7463e-24	2	NA	NA	NA	NA	12.522	11.458	13.5803	308.46	6	15.1669	7.62893	10.3242	22.578	7					0					0					0					0	1737200000	1437800000	299350000	669930000	352980000
P17987	TCPA_HUMAN	TCP1	TCPA_HUMAN T-complex protein 1 subunit alpha OS=Homo sapiens GN=TCP1 PE=1 SV=1	P17987;E7ERF2;E7EQR6;F5H282;F5H136;F5H676;F5GZI8;F5H726	CCT-alpha;T-complex protein 1 subunit alpha	CCT1;CCTA;TCP1	>sp|P17987|TCPA_HUMAN T-complex protein 1 subunit alpha OS=Homo sapiens GN=TCP1 PE=1 SV=1;>tr|E7ERF2|E7ERF2_HUMAN T-complex protein 1 subunit alpha OS=Homo sapiens GN=TCP1 PE=3 SV=1;>tr|E7EQR6|E7EQR6_HUMAN T-complex protein 1 subunit alpha OS=Homo sapiens	60.343	0.0016794	2	NA	NA	NA	NA	1.1513	1.0534	1.24852		1	1.61225	0.810964	1.09748		1					0					0					0					0	18583000	7285400	11298000	12002000	6554400
P22059	OSBP1_HUMAN	OSBP	OSBP1_HUMAN Oxysterol-binding protein 1 OS=Homo sapiens GN=OSBP PE=1 SV=1	P22059	Oxysterol-binding protein 1	OSBP;OSBP1	>sp|P22059|OSBP1_HUMAN Oxysterol-binding protein 1 OS=Homo sapiens GN=OSBP PE=1 SV=1	89.42	0.0011077	2	NA	NA	NA	NA	7.4366	6.8047	8.06512		1	22.5917	11.3639	15.3788	91.593	2					0					0					0					0	15179000	8185300	6993600	16132000	13999000
P22695	QCR2_HUMAN	UQCRC2	QCR2_HUMAN Cytochrome b-c1 complex subunit 2, mitochondrial OS=Homo sapiens GN=UQCRC2 PE=1 SV=3	P22695;H3BRG4	Complex III subunit 2;Core protein II;Cytochrome b-c1 complex subunit 2, mitochondrial;Ubiquinol-cytochrome-c reductase complex core protein 2	UQCRC2	>sp|P22695|QCR2_HUMAN Cytochrome b-c1 complex subunit 2, mitochondrial OS=Homo sapiens GN=UQCRC2 PE=1 SV=3;>tr|H3BRG4|H3BRG4_HUMAN Cytochrome b-c1 complex subunit 2, mitochondrial OS=Homo sapiens GN=UQCRC2 PE=3 SV=1	48.442	1.8736e-44	2	NA	NA	NA	NA	5.7054	3.9456	4.67643		1	39.557	15.8504	21.4503		1					0					0					0					0	20274000	3936600	16337000	22621000	21691000
P25205	MCM3_HUMAN	MCM3	MCM3_HUMAN DNA replication licensing factor MCM3 OS=Homo sapiens GN=MCM3 PE=1 SV=3	P25205;J3KQ69	DNA polymerase alpha holoenzyme-associated protein P1;DNA replication licensing factor MCM3;p102;P1-MCM3;RLF subunit beta	MCM3	>sp|P25205|MCM3_HUMAN DNA replication licensing factor MCM3 OS=Homo sapiens GN=MCM3 PE=1 SV=3;>tr|J3KQ69|J3KQ69_HUMAN DNA replication licensing factor MCM3 OS=Homo sapiens GN=MCM3 PE=4 SV=1	90.98	1.3153e-13	2	NA	NA	NA	NA	3.7466	3.4282	4.0632	62.06	4	6.42385	3.23133	4.37296	27.666	4					0					0					0					0	355140000	296270000	58861000	471610000	82277000
P25705	ATPA_HUMAN	ATP5A1	ATPA_HUMAN ATP synthase subunit alpha, mitochondrial OS=Homo sapiens GN=ATP5A1 PE=1 SV=1	P25705;A8K092	ATP synthase subunit alpha, mitochondrial;ATP synthase subunit alpha	ATP5A;ATP5A1;ATP5AL2;ATPM	>sp|P25705|ATPA_HUMAN ATP synthase subunit alpha, mitochondrial OS=Homo sapiens GN=ATP5A1 PE=1 SV=1;>tr|A8K092|A8K092_HUMAN ATP synthase subunit alpha OS=Homo sapiens GN=ATP5A1 PE=2 SV=1	59.75	6.555e-81	2	NA	NA	NA	NA	13.327	9.2164	10.9235	50.471	6	19.4939	8.43099	11.4097	26.805	8					0					0					0					0	430320000	74527000	355800000	940250000	493830000
P27824	CALX_HUMAN	CANX	CALX_HUMAN Calnexin OS=Homo sapiens GN=CANX PE=1 SV=2	B4DGP8;P27824;B4E2T8;D6RGY2;H0Y9H1;H0Y9Q7;D6RFL1	cDNA FLJ55574, highly similar to Calnexin;Calnexin;IP90;Major histocompatibility complex class I antigen-binding protein p88;p90;cDNA FLJ54242, highly similar to Calnexin	CANX	>tr|B4DGP8|B4DGP8_HUMAN Calnexin OS=Homo sapiens GN=CANX PE=2 SV=1;>sp|P27824|CALX_HUMAN Calnexin OS=Homo sapiens GN=CANX PE=1 SV=2;>tr|B4E2T8|B4E2T8_HUMAN Calnexin OS=Homo sapiens GN=CANX PE=2 SV=1;>tr|D6RGY2|D6RGY2_HUMAN Calnexin (Fragment) OS=Homo sapie	71.502	0.0023221	2	NA	NA	NA	NA					0	0.636173	0.31999	0.433042		1					0					0					0	1.25437	1.0109	2.08892		1	0	0	0	6453100	4443600
P33992	MCM5_HUMAN	MCM5	MCM5_HUMAN DNA replication licensing factor MCM5 OS=Homo sapiens GN=MCM5 PE=1 SV=5	P33992;B1AHB1;F8WBR1;B1AHA9	CDC46 homolog;DNA replication licensing factor MCM5;P1-CDC46;MCM5 minichromosome maintenance deficient 5, cell division cycle 46 (S. cerevisiae), isoform CRA_c;Minichromosome maintenance complex component 5	CDC46;MCM5;hCG_41525;RP5-824I19__A.1-002;RP5-824I19__A.1-008	>sp|P33992|MCM5_HUMAN DNA replication licensing factor MCM5 OS=Homo sapiens GN=MCM5 PE=1 SV=5;>tr|B1AHB1|B1AHB1_HUMAN DNA replication licensing factor MCM5 OS=Homo sapiens GN=MCM5 PE=3 SV=1;>tr|F8WBR1|F8WBR1_HUMAN DNA replication licensing factor MCM5 OS=H	82.285	2.5016e-30	2	NA	NA	NA	NA	2.4577	2.2489	2.66546		1	5.71919	2.87687	3.89327	215.01	4					0					0					0					0	22370000	12077000	10294000	168980000	47990000
P35249	RFC4_HUMAN	RFC4	RFC4_HUMAN Replication factor C subunit 4 OS=Homo sapiens GN=RFC4 PE=1 SV=2	P35249;C9JZI1;C9J8M3;C9JTT7;C9JXZ7;F8WE44;C9JGY5;C9JW34	Activator 1 37 kDa subunit;Activator 1 subunit 4;Replication factor C 37 kDa subunit;Replication factor C subunit 4;Putative uncharacterized protein RFC4	RFC4	>sp|P35249|RFC4_HUMAN Replication factor C subunit 4 OS=Homo sapiens GN=RFC4 PE=1 SV=2;>tr|C9JZI1|C9JZI1_HUMAN Replication factor C subunit 4 OS=Homo sapiens GN=RFC4 PE=4 SV=1;>tr|C9J8M3|C9J8M3_HUMAN Replication factor C subunit 4 (Fragment) OS=Homo sapien	39.681	0.015975	2	NA	NA	NA	NA	1.3688	0.94658	1.12191		1	17.1133	6.8573	9.27998		1					0					0					0					0	4060200	1543600	2516600	5328300	4246400
P39019	RS19_HUMAN	RPS19	RS19_HUMAN 40S ribosomal protein S19 OS=Homo sapiens GN=RPS19 PE=1 SV=2	P39019	40S ribosomal protein S19	RPS19	>sp|P39019|RS19_HUMAN 40S ribosomal protein S19 OS=Homo sapiens GN=RPS19 PE=1 SV=2	16.06	5.3702e-12	2	NA	NA	NA	NA	6.3271	4.3756	5.18608	57.083	3	7.75615	3.48202	4.71221	40.815	4					0					0					0					0	673020000	351310000	321710000	491240000	344850000
P42677	RS27_HUMAN	RPS27	RS27_HUMAN 40S ribosomal protein S27 OS=Homo sapiens GN=RPS27 PE=1 SV=3	P42677;Q5T4L4	40S ribosomal protein S27;Metallopan-stimulin 1;Putative uncharacterized protein RPS27;Ribosomal protein S27	MPS1;RPS27;RP11-422P24.3-002	>sp|P42677|RS27_HUMAN 40S ribosomal protein S27 OS=Homo sapiens GN=RPS27 PE=1 SV=3;>tr|Q5T4L4|Q5T4L4_HUMAN 40S ribosomal protein S27 OS=Homo sapiens GN=RPS27 PE=4 SV=1	9.461	0.020554	2	NA	NA	NA	NA	6.623	6.0602	7.18271		1					0					0					0	0.25191	0.51537	12.0557		1					0	14076000	6485400	7590600	0	0
P42704	LPPRC_HUMAN	LRPPRC	LPPRC_HUMAN Leucine-rich PPR motif-containing protein, mitochondrial OS=Homo sapiens GN=LRPPRC PE=1 SV=3	P42704	130 kDa leucine-rich protein;GP130;Leucine-rich PPR motif-containing protein, mitochondrial	LRP130;LRPPRC	>sp|P42704|LPPRC_HUMAN Leucine-rich PPR motif-containing protein, mitochondrial OS=Homo sapiens GN=LRPPRC PE=1 SV=3	157.9	5.2226e-18	2	NA	NA	NA	NA	5.04	4.6118	5.46603	55.516	2	4.22761	2.12653	2.87783	66.643	5					0					0					0					0	34354000	11961000	22393000	120980000	47356000
P42766	RL35_HUMAN	RPL35	RL35_HUMAN 60S ribosomal protein L35 OS=Homo sapiens GN=RPL35 PE=1 SV=2	P42766;F2Z388;H0Y3A0	60S ribosomal protein L35	RPL35	>sp|P42766|RL35_HUMAN 60S ribosomal protein L35 OS=Homo sapiens GN=RPL35 PE=1 SV=2;>tr|F2Z388|F2Z388_HUMAN 60S ribosomal protein L35 OS=Homo sapiens GN=RPL35 PE=3 SV=1;>tr|H0Y3A0|H0Y3A0_HUMAN 60S ribosomal protein L35 (Fragment) OS=Homo sapiens GN=RPL35 PE	14.551	0.0047775	2	NA	NA	NA	NA	5.5568	5.0846	6.02641		1	8.95015	4.50207	6.09265		1					0					0					0					0	12185000	1601000	10584000	16598000	14360000
P43243	MATR3_HUMAN	MATR3	MATR3_HUMAN Matrin-3 OS=Homo sapiens GN=MATR3 PE=1 SV=2	A8MXP9;P43243;D6REM6;D6R991	Putative uncharacterized protein MATR3;Matrin-3	MATR3;KIAA0723	>tr|A8MXP9|A8MXP9_HUMAN Matrin-3 OS=Homo sapiens GN=MATR3 PE=4 SV=1;>sp|P43243|MATR3_HUMAN Matrin-3 OS=Homo sapiens GN=MATR3 PE=1 SV=2;>tr|D6REM6|D6REM6_HUMAN Matrin-3 OS=Homo sapiens GN=MATR3 PE=4 SV=1;>tr|D6R991|D6R991_HUMAN Matrin-3 (Fragment) OS=Homo s	99.966	1.5855e-127	2	NA	NA	NA	NA	3.5584	3.2561	3.85922	50.551	5	27.8513	14.0093	18.9588	153.24	8					0					0					0					0	208950000	70721000	138230000	384890000	241620000
P46776	RL27A_HUMAN	RPL27A	RL27A_HUMAN 60S ribosomal protein L27a OS=Homo sapiens GN=RPL27A PE=1 SV=2	P46776;E9PLX7;E9PLL6;E9PJD9	60S ribosomal protein L27a	RPL27A	>sp|P46776|RL27A_HUMAN 60S ribosomal protein L27a OS=Homo sapiens GN=RPL27A PE=1 SV=2;>tr|E9PLX7|E9PLX7_HUMAN 60S ribosomal protein L27a OS=Homo sapiens GN=RPL27A PE=3 SV=1;>tr|E9PLL6|E9PLL6_HUMAN 60S ribosomal protein L27a OS=Homo sapiens GN=RPL27A PE=3 S	16.561	0.013541	2	NA	NA	NA	NA	5.295	3.6618	4.34007		1	10.3841	4.16095	5.63101		1					0					0					0					0	32429000	5889600	26539000	32697000	26232000
P46777	RL5_HUMAN	RPL5	RL5_HUMAN 60S ribosomal protein L5 OS=Homo sapiens GN=RPL5 PE=1 SV=3	P46777	60S ribosomal protein L5	MSTP030;RPL5	>sp|P46777|RL5_HUMAN 60S ribosomal protein L5 OS=Homo sapiens GN=RPL5 PE=1 SV=3	34.362	7.5598e-55	2	NA	NA	NA	NA	91.629	83.843	99.373		1	5.87855	2.63915	3.57156	164.2	4					0					0					0					0	55840000	18369000	37471000	1584200000	153140000
P46782	RS5_HUMAN	RPS5	RS5_HUMAN 40S ribosomal protein S5 OS=Homo sapiens GN=RPS5 PE=1 SV=4	P46782	40S ribosomal protein S5;40S ribosomal protein S5, N-terminally processed	RPS5	>sp|P46782|RS5_HUMAN 40S ribosomal protein S5 OS=Homo sapiens GN=RPS5 PE=1 SV=4	22.876	4.222e-06	2	NA	NA	NA	NA	6.0636	4.1934	4.97013	2.8312	2	11.3696	4.55581	6.16538		1					0					0					0					0	256160000	189080000	67077000	118470000	61083000
P46940	IQGA1_HUMAN	IQGAP1	IQGA1_HUMAN Ras GTPase-activating-like protein IQGAP1 OS=Homo sapiens GN=IQGAP1 PE=1 SV=1	P46940;H0YLE8	p195;Ras GTPase-activating-like protein IQGAP1	IQGAP1;KIAA0051	>sp|P46940|IQGA1_HUMAN Ras GTPase-activating-like protein IQGAP1 OS=Homo sapiens GN=IQGAP1 PE=1 SV=1;>tr|H0YLE8|H0YLE8_HUMAN Ras GTPase-activating-like protein IQGAP1 OS=Homo sapiens GN=IQGAP1 PE=4 SV=1	189.25	0.0001633	2	NA	NA	NA	NA	5.0675	4.6369	5.49578		1	5.70223	2.86829	3.88165		1					0					0					0					0	57841000	37564000	20278000	21757000	7718100
P47914	RL29_HUMAN	RPL29	RL29_HUMAN 60S ribosomal protein L29 OS=Homo sapiens GN=RPL29 PE=1 SV=2	P47914	60S ribosomal protein L29;Cell surface heparin-binding protein HIP	RPL29	>sp|P47914|RL29_HUMAN 60S ribosomal protein L29 OS=Homo sapiens GN=RPL29 PE=1 SV=2	17.752	0.00045609	2	NA	NA	NA	NA	8.0186	5.5454	6.57256		1	10.7418	4.30422	5.8249		1					0					0					0					0	101870000	63757000	38115000	74429000	44299000
P48047	ATPO_HUMAN	ATP5O	ATPO_HUMAN ATP synthase subunit O, mitochondrial OS=Homo sapiens GN=ATP5O PE=1 SV=1	P48047;H7C068	ATP synthase subunit O, mitochondrial;Oligomycin sensitivity conferral protein	ATP5O;ATPO	>sp|P48047|ATPO_HUMAN ATP synthase subunit O, mitochondrial OS=Homo sapiens GN=ATP5O PE=1 SV=1;>tr|H7C068|H7C068_HUMAN ATP synthase subunit O, mitochondrial (Fragment) OS=Homo sapiens GN=ATP5O PE=4 SV=1	23.277	0.015897	2	NA	NA	NA	NA	10.53	7.282	8.63083		1	19.2704	7.72201	10.4502		1					0					0					0					0	23400000	4002900	19397000	30278000	21893000
P48634	PRC2A_HUMAN	PRRC2A	PRC2A_HUMAN Protein PRRC2A OS=Homo sapiens GN=PRRC2A PE=1 SV=3	P48634;P48634-3;C9JD87;C9JI26;C9JI93;C9JTL3;P48634-2;C9J1F6;C9J6L0;C9J9U2;C9JB33;P48634-4	HLA-B-associated transcript 2;Large proline-rich protein BAT2;Protein G2;Putative uncharacterized protein BAT2;Putative uncharacterized protein ENSP00000395679;Putative uncharacterized protein ENSP00000408552;Putative uncharacterized protein ENSP00000414448;Putative uncharacterized protein ENSP00000404184;Putative uncharacterized protein ENSP00000414559;Putative uncharacterized protein ENSP000004…	BAT2;G2	>sp|P48634|PRC2A_HUMAN Protein PRRC2A OS=Homo sapiens GN=PRRC2A PE=1 SV=3;>sp|P48634-3|PRC2A_HUMAN Isoform 3 of Protein PRRC2A OS=Homo sapiens GN=PRRC2A;>tr|C9JD87|C9JD87_HUMAN Protein PRRC2A OS=Homo sapiens GN=PRRC2A PE=4 SV=1;>tr|C9JI26|C9JI26_HUMAN Prot	228.86	5.3207e-80	2	NA	NA	NA	NA	3.5058	3.2079	3.80209	106.75	5	13.1423	6.6107	8.94626	87.483	4					0					0					0					0	690110000	605260000	84853000	87519000	51890000
P50454	SERPH_HUMAN	SERPINH1	SERPH_HUMAN Serpin H1 OS=Homo sapiens GN=SERPINH1 PE=1 SV=2	P50454;E9PPV6;E9PR70;E9PMI5;E9PK86;E9PNX1;E9PKH2;E9PRS3;E9PIG2;E9PJH8;E9PQ34	47 kDa heat shock protein;Arsenic-transactivated protein 3;Cell proliferation-inducing gene 14 protein;Collagen-binding protein;Rheumatoid arthritis-related antigen RA-A47;Serpin H1	CBP1;CBP2;HSP47;PIG14;SERPINH1;SERPINH2	>sp|P50454|SERPH_HUMAN Serpin H1 OS=Homo sapiens GN=SERPINH1 PE=1 SV=2;>tr|E9PPV6|E9PPV6_HUMAN Serpin H1 OS=Homo sapiens GN=SERPINH1 PE=3 SV=1;>tr|E9PR70|E9PR70_HUMAN Serpin H1 (Fragment) OS=Homo sapiens GN=SERPINH1 PE=3 SV=1;>tr|E9PMI5|E9PMI5_HUMAN Serpin	46.44	1.2623e-08	2	NA	NA	NA	NA	16.572	11.461	13.5839		1	36.2358	14.5199	19.6498	69.571	2					0					0					0					0	9838700	2528200	7310500	17197000	15878000
P51114	FXR1_HUMAN	FXR1	FXR1_HUMAN Fragile X mental retardation syndrome-related protein 1 OS=Homo sapiens GN=FXR1 PE=1 SV=3	P51114;B4DXZ6;P51114-3;P51114-2;E9PFF5;E7EU85;P51116	Fragile X mental retardation syndrome-related protein 1;cDNA FLJ58644, highly similar to Fragile X mental retardation syndrome-related protein 1;Fragile X mental retardation syndrome-related protein 2	FXR1;FMR1L2;FXR2	>sp|P51114|FXR1_HUMAN Fragile X mental retardation syndrome-related protein 1 OS=Homo sapiens GN=FXR1 PE=1 SV=3;>tr|B4DXZ6|B4DXZ6_HUMAN Fragile X mental retardation syndrome-related protein 1 OS=Homo sapiens GN=FXR1 PE=2 SV=1;>sp|P51114-3|FXR1_HUMAN Isofor	69.72	1.0052e-07	2	NA	NA	NA	NA	15.445	14.133	16.7508	107.28	3	17.9102	9.00901	12.1919	129.11	3					0					0					0					0	38703000	6471500	32232000	64221000	45915000
P52272	HNRPM_HUMAN	HNRNPM	HNRPM_HUMAN Heterogeneous nuclear ribonucleoprotein M OS=Homo sapiens GN=HNRNPM PE=1 SV=3	P52272;P52272-2	Heterogeneous nuclear ribonucleoprotein M	HNRNPM;HNRPM;NAGR1	>sp|P52272|HNRPM_HUMAN Heterogeneous nuclear ribonucleoprotein M OS=Homo sapiens GN=HNRNPM PE=1 SV=3;>sp|P52272-2|HNRPM_HUMAN Isoform 2 of Heterogeneous nuclear ribonucleoprotein M OS=Homo sapiens GN=HNRNPM	77.515	2.8969e-52	2	NA	NA	NA	NA	14.811	13.552	16.0622		1	22.7252	11.4311	15.4696	143.34	6					0					0					0					0	55341000	24961000	30380000	221270000	139300000
P53621-2	COPA_HUMAN	COPA	COPA_HUMAN Isoform 2 of Coatomer subunit alpha OS=Homo sapiens GN=COPA	P53621-2;P53621	Alpha-coat protein;Coatomer subunit alpha;HEP-COP;Proxenin;Xenin;Xenopsin-related peptide	COPA	>sp|P53621-2|COPA_HUMAN Isoform 2 of Coatomer subunit alpha OS=Homo sapiens GN=COPA;>sp|P53621|COPA_HUMAN Coatomer subunit alpha OS=Homo sapiens GN=COPA PE=1 SV=2	139.32	7.8131e-05	2	NA	NA	NA	NA	3.523	3.2236	3.8207		1	7.17309	3.60815	4.88292	66.841	2					0					0					0					0	30227000	22908000	7318300	24075000	15468000
P57721	PCBP3_HUMAN	PCBP3	PCBP3_HUMAN Poly(rC)-binding protein 3 OS=Homo sapiens GN=PCBP3 PE=1 SV=2	P57721;P57721-4;Q15366-2;Q15366;Q15366-3;E9PFP8;I6L8F9;P57721-5;P57721-3;P57721-2;Q15366-5;Q15366-4;F8VRG9;B4DXP5;J3QT27;F8VZX2;G3V0E8;F8VWQ4;B4DLC0;H3BRU6;F8W1G6;F8VXH9;F8W0G4;H3BND9	Alpha-CP3;Poly(rC)-binding protein 3;Alpha-CP2;Heterogeneous nuclear ribonucleoprotein E2;Poly(rC)-binding protein 2;cDNA FLJ58339, highly similar to Poly(rC)-binding protein 2;cDNA FLJ58476, highly similar to Poly(rC)-binding protein 2	PCBP3;PCBP2	>sp|P57721|PCBP3_HUMAN Poly(rC)-binding protein 3 OS=Homo sapiens GN=PCBP3 PE=1 SV=2;>sp|P57721-4|PCBP3_HUMAN Isoform 4 of Poly(rC)-binding protein 3 OS=Homo sapiens GN=PCBP3;>sp|Q15366-2|PCBP2_HUMAN Isoform 2 of Poly(rC)-binding protein 2 OS=Homo sapiens	39.465	0.013888	2	NA	NA	NA	NA	2.1917	1.5157	1.79645		1					0					0					0	0.22753	0.4655	10.8891		1					0	12645000	4212800	8432600	0	0
P60468	SC61B_HUMAN	SEC61B	SC61B_HUMAN Protein transport protein Sec61 subunit beta OS=Homo sapiens GN=SEC61B PE=1 SV=2	P60468	Protein transport protein Sec61 subunit beta	SEC61B	>sp|P60468|SC61B_HUMAN Protein transport protein Sec61 subunit beta OS=Homo sapiens GN=SEC61B PE=1 SV=2	9.9743	0.011501	2	NA	NA	NA	NA	7.024	4.8575	5.75724		1	10.4999	4.20734	5.69379		1					0					0					0					0	19374000	3615200	15758000	20316000	18874000
P61254	RL26_HUMAN	RPL26	RL26_HUMAN 60S ribosomal protein L26 OS=Homo sapiens GN=RPL26 PE=1 SV=1	P61254;J3QRC4;J3QQV1;J3QQQ9;J3QRI7;J3KTJ8;Q9UNX3;E5RIT6;J3KSS0	60S ribosomal protein L26;60S ribosomal protein L26-like 1	RPL26;RPL26L1;RPL26P1	>sp|P61254|RL26_HUMAN 60S ribosomal protein L26 OS=Homo sapiens GN=RPL26 PE=1 SV=1;>tr|J3QRC4|J3QRC4_HUMAN 60S ribosomal protein L26 (Fragment) OS=Homo sapiens GN=RPL26 PE=4 SV=1;>tr|J3QQV1|J3QQV1_HUMAN 60S ribosomal protein L26 OS=Homo sapiens GN=RPL26 PE	17.258	0.0003054	2	NA	NA	NA	NA	5.0828	3.5151	4.16619	43.653	2	16.4252	6.58155	8.90681	74.666	2					0					0					0					0	156510000	101610000	54898000	154710000	75362000
P62195	PRS8_HUMAN	PSMC5	PRS8_HUMAN 26S protease regulatory subunit 8 OS=Homo sapiens GN=PSMC5 PE=1 SV=1	P62195;A8K3Z3;J3QQM1	26S protease regulatory subunit 8;26S proteasome AAA-ATPase subunit RPT6;p45/SUG;Proteasome 26S subunit ATPase 5;Proteasome subunit p45;Thyroid hormone receptor-interacting protein 1;cDNA FLJ75514, highly similar to S.scrofa putative 26S protease subunit;Proteasome (Prosome, macropain) 26S subunit, ATPase, 5, isoform CRA_b	PSMC5;SUG1;hCG_41818	>sp|P62195|PRS8_HUMAN 26S protease regulatory subunit 8 OS=Homo sapiens GN=PSMC5 PE=1 SV=1;>tr|A8K3Z3|A8K3Z3_HUMAN 26S protease regulatory subunit 8 OS=Homo sapiens GN=PSMC5 PE=2 SV=1;>tr|J3QQM1|J3QQM1_HUMAN 26S protease regulatory subunit 8 (Fragment) OS=	45.626	0.01242	2	NA	NA	NA	NA	4.063	2.8098	3.33025		1					0					0	0.938615	0.655394	2.13639		1					0					0	79296000	64268000	15029000	0	0
P62258	1433E_HUMAN	YWHAE	1433E_HUMAN 14-3-3 protein epsilon OS=Homo sapiens GN=YWHAE PE=1 SV=1	P62258;P31947;P61981;E7EX29;P31946;Q04917;P27348;P63104;P31946-2;P31947-2;E9PG15;E7ESK7;I3L3T1;Q4VY19;E7EVZ2;B4DJF2;E9PD24;E5RIR4;Q4VY20;A2IDB1;E5RGE1;F8WEB6;I3L0W5	14-3-3 protein epsilon;14-3-3 protein sigma;Epithelial cell marker protein 1;Stratifin;14-3-3 protein gamma;14-3-3 protein gamma, N-terminally processed;Protein kinase C inhibitor protein 1;14-3-3 protein beta/alpha;14-3-3 protein beta/alpha, N-terminally processed;Protein 1054;14-3-3 protein eta;Protein AS1;14-3-3 protein tau;14-3-3 protein T-cell;14-3-3 protein theta;Protein HS1;14-3-3 protein …	YWHAE;HME1;SFN;YWHAG;YWHAB;YWHA1;YWHAH;YWHAQ;YWHAZ;RP1-148E22.1-004;RP1-148E22.1-003;LL22NC03-44A4.1-002	>sp|P62258|1433E_HUMAN 14-3-3 protein epsilon OS=Homo sapiens GN=YWHAE PE=1 SV=1;>sp|P31947|1433S_HUMAN 14-3-3 protein sigma OS=Homo sapiens GN=SFN PE=1 SV=1;>sp|P61981|1433G_HUMAN 14-3-3 protein gamma OS=Homo sapiens GN=YWHAG PE=1 SV=2;>tr|E7EX29|E7EX29_H	29.174	0.032665	2	NA	NA	NA	NA					0					0	0.58598	0.6232	1.94495		1	1.2603	0.880049	2.8687		1					0					0	0	0	0	0	0
P62805	H4_HUMAN	HIST1H4A	H4_HUMAN Histone H4 OS=Homo sapiens GN=HIST1H4A PE=1 SV=2	P62805	Histone H4	H4/A;H4/B;H4/C;H4/D;H4/E;H4/G;H4/H;H4/I;H4/J;H4/K;H4/M;H4/N;H4/O;H4F2;H4FA;H4FB;H4FC;H4FD;H4FE;H4FG;H4FH;H4FI;H4FJ;H4FK;H4FM;H4FN;H4FO;HIST1H4A;HIST1H4B;HIST1H4C;HIST1H4D;HIST1H4E;HIST1H4F;HIST1H4H;HIST1H4I;HIST1H4J;HIST1H4K;HIST1H4L;HIST2H4;HIST2H4A;HIST2H4B;HIST4H4	>sp|P62805|H4_HUMAN Histone H4 OS=Homo sapiens GN=HIST1H4A PE=1 SV=2	11.367	3.2208e-13	2	NA	NA	NA	NA	6.254	4.325	5.12611	40.738	2	9.88533	3.96118	5.36067		1					0					0					0					0	209550000	79586000	129960000	112150000	60061000
P62888	RL30_HUMAN	RPL30	RL30_HUMAN 60S ribosomal protein L30 OS=Homo sapiens GN=RPL30 PE=1 SV=2	P62888;E5RI99;E5RJH3	60S ribosomal protein L30	RPL30	>sp|P62888|RL30_HUMAN 60S ribosomal protein L30 OS=Homo sapiens GN=RPL30 PE=1 SV=2;>tr|E5RI99|E5RI99_HUMAN 60S ribosomal protein L30 (Fragment) OS=Homo sapiens GN=RPL30 PE=3 SV=1;>tr|E5RJH3|E5RJH3_HUMAN 60S ribosomal protein L30 OS=Homo sapiens GN=RPL30 PE	12.784	4.5668e-16	2	NA	NA	NA	NA	0.95269	0.65884	0.780875		1	13.3221	5.33817	7.22415		1					0					0					0					0	72901000	34070000	38831000	59738000	53846000
P62917	RL8_HUMAN	RPL8	RL8_HUMAN 60S ribosomal protein L8 OS=Homo sapiens GN=RPL8 PE=1 SV=2	P62917;E9PIZ3;E9PKZ0;E9PKU4;G3V1A1;E9PP36	60S ribosomal protein L8	RPL8	>sp|P62917|RL8_HUMAN 60S ribosomal protein L8 OS=Homo sapiens GN=RPL8 PE=1 SV=2;>tr|E9PIZ3|E9PIZ3_HUMAN 60S ribosomal protein L8 OS=Homo sapiens GN=RPL8 PE=4 SV=1;>tr|E9PKZ0|E9PKZ0_HUMAN 60S ribosomal protein L8 OS=Homo sapiens GN=RPL8 PE=4 SV=1;>tr|E9PKU4	28.024	1.2566e-08	2	NA	NA	NA	NA	10.882	9.9571	11.8014		1	6.69748	3.36882	4.55902		1					0					0					0					0	15618000	6889700	8728100	28620000	11232000
P67809	YBOX1_HUMAN	YBX1	YBOX1_HUMAN Nuclease-sensitive element-binding protein 1 OS=Homo sapiens GN=YBX1 PE=1 SV=3	H0Y449;P67809	CCAAT-binding transcription factor I subunit A;DNA-binding protein B;Enhancer factor I subunit A;Nuclease-sensitive element-binding protein 1;Y-box transcription factor;Y-box-binding protein 1	NSEP1;YB1;YBX1	>tr|H0Y449|H0Y449_HUMAN Nuclease-sensitive element-binding protein 1 (Fragment) OS=Homo sapiens GN=YBX1 PE=4 SV=1;>sp|P67809|YBOX1_HUMAN Nuclease-sensitive element-binding protein 1 OS=Homo sapiens GN=YBX1 PE=1 SV=3	41.905	1.9212e-215	2	NA	NA	NA	NA	4.123	3.7727	4.47151	21.729	2	9.14829	4.60151	6.22722	97.242	5					0					0					0					0	43284000	12429000	30855000	276330000	100390000
P68431	H31_HUMAN	HIST1H3A	H31_HUMAN Histone H3.1 OS=Homo sapiens GN=HIST1H3A PE=1 SV=2	P68431;P84243;Q16695;Q71DI3;B4DEB1;Q5TEC6;Q6NXT2	Histone H3.1;Histone H3/a;Histone H3/b;Histone H3/c;Histone H3/d;Histone H3/f;Histone H3/h;Histone H3/i;Histone H3/j;Histone H3/k;Histone H3/l;Histone H3.3;H3/g;Histone H3.1t;Histone H3.2;Histone H3/m;Histone H3/o;Histone H3;Histone H3-like	H3FA;H3FB;H3FC;H3FD;H3FF;H3FH;H3FI;H3FJ;H3FK;H3FL;HIST1H3A;HIST1H3B;HIST1H3C;HIST1H3D;HIST1H3E;HIST1H3F;HIST1H3G;HIST1H3H;HIST1H3I;HIST1H3J;H3.3A;H3.3B;H3F3;H3F3A;H3F3B;PP781;H3FT;HIST3H3;H3F2;H3FM;HIST2H3A;HIST2H3C;HIST2H3D;HIST2H3PS2;RP5-998N21.6-001	>sp|P68431|H31_HUMAN Histone H3.1 OS=Homo sapiens GN=HIST1H3A PE=1 SV=2;>sp|P84243|H33_HUMAN Histone H3.3 OS=Homo sapiens GN=H3F3A PE=1 SV=2;>sp|Q16695|H31T_HUMAN Histone H3.1t OS=Homo sapiens GN=HIST3H3 PE=1 SV=3;>sp|Q71DI3|H32_HUMAN Histone H3.2 OS=Homo	15.404	6.9762e-05	2	NA	NA	NA	NA	12.782	8.8393	10.4766		1	16.999	7.63184	10.3282	50.341	2					0					0					0					0	273160000	170340000	102820000	265640000	179240000
P78344	IF4G2_HUMAN	EIF4G2	IF4G2_HUMAN Eukaryotic translation initiation factor 4 gamma 2 OS=Homo sapiens GN=EIF4G2 PE=1 SV=1	D3DQV9;P78344;H0Y3P2;P78344-2;H0YCH5;H0YD77;H0YEC5	Eukaryotic translation initiation factor 4 gamma, 2, isoform CRA_b;Death-associated protein 5;Eukaryotic translation initiation factor 4 gamma 2;p97	EIF4G2;hCG_1991788;DAP5;OK/SW-cl.75	>tr|D3DQV9|D3DQV9_HUMAN Eukaryotic translation initiation factor 4 gamma 2 (Fragment) OS=Homo sapiens GN=EIF4G2 PE=4 SV=1;>sp|P78344|IF4G2_HUMAN Eukaryotic translation initiation factor 4 gamma 2 OS=Homo sapiens GN=EIF4G2 PE=1 SV=1;>tr|H0Y3P2|H0Y3P2_HUMAN	102.33	0.00010859	2	NA	NA	NA	NA	2.3406	2.1417	2.5384		1	9.26956	4.66287	6.31027	66.403	2					0					0					0					0	10996000	3431500	7564000	18012000	11393000
P78347	GTF2I_HUMAN	GTF2I	GTF2I_HUMAN General transcription factor II-I OS=Homo sapiens GN=GTF2I PE=1 SV=2	P78347;P78347-3;P78347-4;P78347-2	Bruton tyrosine kinase-associated protein 135;General transcription factor II-I;SRF-Phox1-interacting protein;Williams-Beuren syndrome chromosomal region 6 protein	BAP135;GTF2I;WBSCR6	>sp|P78347|GTF2I_HUMAN General transcription factor II-I OS=Homo sapiens GN=GTF2I PE=1 SV=2;>sp|P78347-3|GTF2I_HUMAN Isoform 3 of General transcription factor II-I OS=Homo sapiens GN=GTF2I;>sp|P78347-4|GTF2I_HUMAN Isoform 4 of General transcription factor	112.42	7.6007e-130	2	NA	NA	NA	NA	6.5256	5.9711	7.07711	64.509	6	13.7287	6.9056	9.34535	139.13	8					0					0					0					0	184360000	50276000	134090000	274860000	163580000
P78527	PRKDC_HUMAN	PRKDC	PRKDC_HUMAN DNA-dependent protein kinase catalytic subunit OS=Homo sapiens GN=PRKDC PE=1 SV=3	P78527;P78527-2;E7EUY0	DNA-dependent protein kinase catalytic subunit;DNPK1;p460	HYRC;HYRC1;PRKDC	>sp|P78527|PRKDC_HUMAN DNA-dependent protein kinase catalytic subunit OS=Homo sapiens GN=PRKDC PE=1 SV=3;>sp|P78527-2|PRKDC_HUMAN Isoform 2 of DNA-dependent protein kinase catalytic subunit OS=Homo sapiens GN=PRKDC;>tr|E7EUY0|E7EUY0_HUMAN DNA-dependent pro	469.08	1.6635e-06	2	NA	NA	NA	NA	1.9405	1.7757	2.10461		1	3.88485	1.95408	2.64446	30.827	3					0					0					0					0	4547400	1083000	3464300	53277000	17138000
P83731	RL24_HUMAN	RPL24	RL24_HUMAN 60S ribosomal protein L24 OS=Homo sapiens GN=RPL24 PE=1 SV=1	P83731;C9JNW5;C9JXB8	60S ribosomal protein L24;60S ribosomal protein L30;Putative uncharacterized protein RPL24;Ribosomal protein L24, isoform CRA_e	RPL24;hCG_2023003	>sp|P83731|RL24_HUMAN 60S ribosomal protein L24 OS=Homo sapiens GN=RPL24 PE=1 SV=1;>tr|C9JNW5|C9JNW5_HUMAN 60S ribosomal protein L24 OS=Homo sapiens GN=RPL24 PE=4 SV=1;>tr|C9JXB8|C9JXB8_HUMAN 60S ribosomal protein L24 OS=Homo sapiens GN=RPL24 PE=4 SV=1	17.779	6.6894e-47	2	NA	NA	NA	NA	4.6102	3.1882	3.77874		1	6.89703	2.76365	3.74005		1					0					0					0					0	7966900	2777100	5189800	10334000	8350000
Q01813	K6PP_HUMAN	PFKP	K6PP_HUMAN 6-phosphofructokinase type C OS=Homo sapiens GN=PFKP PE=1 SV=2	Q01813;Q5VSR7;B1APP8	6-phosphofructokinase type C;6-phosphofructokinase, platelet type;Phosphofructo-1-kinase isozyme C;Phosphofructokinase 1;Phosphohexokinase;Phosphofructokinase, platelet;cDNA FLJ40373 fis, clone TESTI2035003, highly similar to 6-phosphofructokinase type C (EC 2.7.1.11)	PFKF;PFKP;RP11-298E9.2-004;RP11-298E9.2-007	>sp|Q01813|K6PP_HUMAN 6-phosphofructokinase type C OS=Homo sapiens GN=PFKP PE=1 SV=2;>tr|Q5VSR7|Q5VSR7_HUMAN 6-phosphofructokinase OS=Homo sapiens GN=PFKP PE=2 SV=1;>tr|B1APP8|B1APP8_HUMAN 6-phosphofructokinase type C OS=Homo sapiens GN=PFKP PE=2 SV=1	85.595	0.019833	2	NA	NA	NA	NA	3.0146	2.7584	3.26933		1	23.3356	11.7381	15.8851		1					0					0					0					0	10802000	7046100	3756300	5609400	4866400
Q07666	KHDR1_HUMAN	KHDRBS1	KHDR1_HUMAN KH domain-containing, RNA-binding, signal transduction-associated protein 1 OS=Homo sapiens GN=KHDRBS1 PE=1 SV=1	Q07666;Q07666-2	GAP-associated tyrosine phosphoprotein p62;KH domain-containing, RNA-binding, signal transduction-associated protein 1;p21 Ras GTPase-activating protein-associated p62;p68;Src-associated in mitosis 68 kDa protein	KHDRBS1;SAM68	>sp|Q07666|KHDR1_HUMAN KH domain-containing, RNA-binding, signal transduction-associated protein 1 OS=Homo sapiens GN=KHDRBS1 PE=1 SV=1;>sp|Q07666-2|KHDR1_HUMAN Isoform 2 of KH domain-containing, RNA-binding, signal transduction-associated protein 1 OS=Hom	48.227	0.042203	2	NA	NA	NA	NA	7.2108	6.5981	7.82025		1	12.7905	6.43376	8.70681		1					0					0					0					0	9917200	5150900	4766300	10702000	5438000
Q07866-9	KLC1_HUMAN	KLC1	KLC1_HUMAN Isoform I of Kinesin light chain 1 OS=Homo sapiens GN=KLC1	E7EVH7;Q07866-9;Q07866-4;G3V5R9;Q07866-6;F8VTM4;Q07866-5;G3V3H3;Q07866-7;F8W6L3;Q07866;Q07866-3;Q07866-2;G3V2E7;Q07866-8;G5E9S8;G3V2P7	Kinesin light chain 1	KLC;KLC1;KNS2	>tr|E7EVH7|E7EVH7_HUMAN Kinesin light chain 1 OS=Homo sapiens GN=KLC1 PE=4 SV=1;>sp|Q07866-9|KLC1_HUMAN Isoform I of Kinesin light chain 1 OS=Homo sapiens GN=KLC1;>sp|Q07866-4|KLC1_HUMAN Isoform J of Kinesin light chain 1 OS=Homo sapiens GN=KLC1;>tr|G3V5R9	83.694	7.5562e-12	2	NA	NA	NA	NA	0.38125	0.34886	0.413478		1	3.89864	1.96102	2.65384	53.627	3					0					0					0					0	10012000	3719800	6292700	27326000	13015000
Q08211	DHX9_HUMAN	DHX9	DHX9_HUMAN ATP-dependent RNA helicase A OS=Homo sapiens GN=DHX9 PE=1 SV=4	Q08211	ATP-dependent RNA helicase A;DEAH box protein 9;Nuclear DNA helicase II	DDX9;DHX9;LKP;NDH2	>sp|Q08211|DHX9_HUMAN ATP-dependent RNA helicase A OS=Homo sapiens GN=DHX9 PE=1 SV=4	140.96	4.1746e-83	2	NA	NA	NA	NA	7.5015	6.8641	8.13552	49.113	7	22.1298	11.1315	15.0643	142.31	10					0					0					0					0	347990000	108740000	239250000	443530000	243460000
Q08J23	NSUN2_HUMAN	NSUN2	NSUN2_HUMAN tRNA (cytosine(34)-C(5))-methyltransferase OS=Homo sapiens GN=NSUN2 PE=1 SV=2	Q08J23;Q08J23-2;G3V1R4	NOL1/NOP2/Sun domain family member 2;Substrate of AIM1/Aurora kinase B;tRNA (cytosine-5-)-methyltransferase;tRNA (cytosine-5-)-methyltransferase NSUN2;tRNA methyltransferase 4 homolog	NSUN2;SAKI;TRM4	>sp|Q08J23|NSUN2_HUMAN tRNA (cytosine(34)-C(5))-methyltransferase OS=Homo sapiens GN=NSUN2 PE=1 SV=2;>sp|Q08J23-2|NSUN2_HUMAN Isoform 2 of tRNA (cytosine(34)-C(5))-methyltransferase OS=Homo sapiens GN=NSUN2;>tr|G3V1R4|G3V1R4_HUMAN NOL1/NOP2/Sun domain fami	86.47	3.1319e-17	2	NA	NA	NA	NA	13.613	12.456	14.7632	52.327	2	12.4649	6.26999	8.48517	268.61	4					0					0					0					0	172950000	119360000	53588000	83748000	56404000
Q12906	ILF3_HUMAN	ILF3	ILF3_HUMAN Interleukin enhancer-binding factor 3 OS=Homo sapiens GN=ILF3 PE=1 SV=3	G5E9M5;Q12906;Q12906-3;Q12906-6;Q12906-2;Q12906-4;Q12906-5	Double-stranded RNA-binding protein 76;Interleukin enhancer-binding factor 3;M-phase phosphoprotein 4;Nuclear factor associated with dsRNA;Nuclear factor of activated T-cells 90 kDa;Translational control protein 80	DRBF;ILF3;MPHOSPH4;NF90	>tr|G5E9M5|G5E9M5_HUMAN Interleukin enhancer binding factor 3, 90kDa, isoform CRA_b OS=Homo sapiens GN=ILF3 PE=4 SV=1;>sp|Q12906|ILF3_HUMAN Interleukin enhancer-binding factor 3 OS=Homo sapiens GN=ILF3 PE=1 SV=3;>sp|Q12906-3|ILF3_HUMAN Isoform 3 of Interle	95.807	3.9237e-21	2	NA	NA	NA	NA	5.9585	5.4522	6.4621	38.497	4	13.1998	6.63967	8.98546	129.89	3					0					0					0					0	139780000	91102000	48674000	96544000	42355000
Q13347	EIF3I_HUMAN	EIF3I	EIF3I_HUMAN Eukaryotic translation initiation factor 3 subunit I OS=Homo sapiens GN=EIF3I PE=1 SV=1	Q13347	eIF3 p36;eIF-3-beta;Eukaryotic translation initiation factor 3 subunit 2;Eukaryotic translation initiation factor 3 subunit I;TGF-beta receptor-interacting protein 1	EIF3I;EIF3S2;TRIP1	>sp|Q13347|EIF3I_HUMAN Eukaryotic translation initiation factor 3 subunit I OS=Homo sapiens GN=EIF3I PE=1 SV=1	36.501	1.6512e-06	2	NA	NA	NA	NA					0	5.20562	2.08585	2.82279	329.11	3					0					0	0.32287	0.66054	15.4516		1					0	0	0	0	197710000	39066000
Q13435	SF3B2_HUMAN	SF3B2	SF3B2_HUMAN Splicing factor 3B subunit 2 OS=Homo sapiens GN=SF3B2 PE=1 SV=2	Q13435;E9PPJ0	Pre-mRNA-splicing factor SF3b 145 kDa subunit;SF3b150;Spliceosome-associated protein 145;Splicing factor 3B subunit 2	SAP145;SF3B2	>sp|Q13435|SF3B2_HUMAN Splicing factor 3B subunit 2 OS=Homo sapiens GN=SF3B2 PE=1 SV=2;>tr|E9PPJ0|E9PPJ0_HUMAN Splicing factor 3B subunit 2 OS=Homo sapiens GN=SF3B2 PE=4 SV=1	100.23	2.6902e-22	2	NA	NA	NA	NA	12.865	11.771	13.9513	57.409	4	19.3035	9.70968	13.1401	33.845	6					0					0					0					0	141510000	60579000	80931000	255760000	148280000
Q14204	DYHC1_HUMAN	DYNC1H1	DYHC1_HUMAN Cytoplasmic dynein 1 heavy chain 1 OS=Homo sapiens GN=DYNC1H1 PE=1 SV=5	Q14204	Cytoplasmic dynein 1 heavy chain 1;Cytoplasmic dynein heavy chain 1;Dynein heavy chain, cytosolic	DHC1;DNCH1;DNCL;DNECL;DYHC;DYNC1H1;KIAA0325	>sp|Q14204|DYHC1_HUMAN Cytoplasmic dynein 1 heavy chain 1 OS=Homo sapiens GN=DYNC1H1 PE=1 SV=5	532.4	0.0026242	2	NA	NA	NA	NA	2.9772	2.7243	3.22891		1	1.62398	0.81686	1.10546		1					0					0					0					0	7869500	3560500	4308900	13669000	3452700
Q15020	SART3_HUMAN	SART3	SART3_HUMAN Squamous cell carcinoma antigen recognized by T-cells 3 OS=Homo sapiens GN=SART3 PE=1 SV=1	Q15020;B7ZKM0;F8VV04;Q15020-2;F8W667	Squamous cell carcinoma antigen recognized by T-cells 3;Tat-interacting protein of 110 kDa;SART3 protein	KIAA0156;SART3;TIP110	>sp|Q15020|SART3_HUMAN Squamous cell carcinoma antigen recognized by T-cells 3 OS=Homo sapiens GN=SART3 PE=1 SV=1;>tr|B7ZKM0|B7ZKM0_HUMAN SART3 protein OS=Homo sapiens GN=SART3 PE=2 SV=1;>tr|F8VV04|F8VV04_HUMAN Squamous cell carcinoma antigen recognized by	109.93	0.00022594	2	NA	NA	NA	NA	1.6133	1.4762	1.74963		1	10.6708	5.3674	7.2637		1					0					0					0					0	51323000	47453000	3870100	8676500	4478200
Q15717	ELAV1_HUMAN	ELAVL1	ELAV1_HUMAN ELAV-like protein 1 OS=Homo sapiens GN=ELAVL1 PE=1 SV=2	B4DVB8;Q15717	cDNA FLJ60076, highly similar to ELAV-like protein 1;ELAV-like protein 1;Hu-antigen R	ELAVL1;HUR	>tr|B4DVB8|B4DVB8_HUMAN ELAV-like protein 1 OS=Homo sapiens GN=ELAVL1 PE=2 SV=1;>sp|Q15717|ELAV1_HUMAN ELAV-like protein 1 OS=Homo sapiens GN=ELAVL1 PE=1 SV=2	38.996	4.3694e-32	2	NA	NA	NA	NA	28.731	19.869	23.5493	21.332	2	24.5761	9.84737	13.3264	49.526	2					0					0					0					0	69570000	43916000	25655000	98326000	67088000
Q16512-2	PKN1_HUMAN	PKN1	PKN1_HUMAN Isoform 2 of Serine/threonine-protein kinase N1 OS=Homo sapiens GN=PKN1	Q16512-2;Q16512;Q16512-3	Protease-activated kinase 1;Protein kinase C-like 1;Protein kinase C-like PKN;Protein kinase PKN-alpha;Protein-kinase C-related kinase 1;Serine/threonine-protein kinase N1;Serine-threonine protein kinase N	PAK1;PKN;PKN1;PRK1;PRKCL1	>sp|Q16512-2|PKN1_HUMAN Isoform 2 of Serine/threonine-protein kinase N1 OS=Homo sapiens GN=PKN1;>sp|Q16512|PKN1_HUMAN Serine/threonine-protein kinase N1 OS=Homo sapiens GN=PKN1 PE=1 SV=2;>sp|Q16512-3|PKN1_HUMAN Isoform 3 of Serine/threonine-protein kinase	104.67	3.5564e-08	2	NA	NA	NA	NA	6.4601	5.9112	7.00612		1	15.8008	7.94786	10.7558		1					0					0					0					0	12849000	6220600	6628900	2336100	1825400
Q53F19	CQ085_HUMAN	C17orf85	CQ085_HUMAN Uncharacterized protein C17orf85 OS=Homo sapiens GN=C17orf85 PE=1 SV=2	Q53F19;Q53F19-2	Protein ELG;Uncharacterized protein C17orf85	C17orf85	>sp|Q53F19|CQ085_HUMAN Uncharacterized protein C17orf85 OS=Homo sapiens GN=C17orf85 PE=1 SV=2;>sp|Q53F19-2|CQ085_HUMAN Isoform 2 of Uncharacterized protein C17orf85 OS=Homo sapiens GN=C17orf85	70.592	4.9437e-13	2	NA	NA	NA	NA	3.9498	3.6142	4.28365	86.221	2	19.3132	9.7144	13.1465	36.497	3					0					0					0					0	49506000	34876000	14629000	53035000	28007000
Q5JTH9	RRP12_HUMAN	RRP12	RRP12_HUMAN RRP12-like protein OS=Homo sapiens GN=RRP12 PE=1 SV=2	Q5JTH9;E9PCK7;Q5JTH9-2;F5H456	RRP12-like protein	KIAA0690;RRP12	>sp|Q5JTH9|RRP12_HUMAN RRP12-like protein OS=Homo sapiens GN=RRP12 PE=1 SV=2;>tr|E9PCK7|E9PCK7_HUMAN RRP12-like protein OS=Homo sapiens GN=RRP12 PE=4 SV=1;>sp|Q5JTH9-2|RRP12_HUMAN Isoform 2 of RRP12-like protein OS=Homo sapiens GN=RRP12;>tr|F5H456|F5H456_H	143.7	0.029973	2	NA	NA	NA	NA	13.169	12.05	14.282		1	10.0438	5.05204	6.83692		1					0					0					0					0	8776800	1874300	6902500	14317000	9548500
Q5SW79	CE170_HUMAN	CEP170	CE170_HUMAN Centrosomal protein of 170 kDa OS=Homo sapiens GN=CEP170 PE=1 SV=1	Q5SW79;H0Y2V6;Q5SW79-3;Q5SW79-2	Centrosomal protein of 170 kDa;KARP-1-binding protein	CEP170;FAM68A;KAB;KIAA0470	>sp|Q5SW79|CE170_HUMAN Centrosomal protein of 170 kDa OS=Homo sapiens GN=CEP170 PE=1 SV=1;>tr|H0Y2V6|H0Y2V6_HUMAN Centrosomal protein of 170 kDa (Fragment) OS=Homo sapiens GN=CEP170 PE=4 SV=1;>sp|Q5SW79-3|CE170_HUMAN Isoform 3 of Centrosomal protein of 170	175.29	1.9864e-15	2	NA	NA	NA	NA	7.1882	6.5774	7.79571		1	33.34	16.7701	22.695	318.06	2					0					0					0					0	2746700	288660	2458000	11952000	9518000
Q6P1J9	CDC73_HUMAN	CDC73	CDC73_HUMAN Parafibromin OS=Homo sapiens GN=CDC73 PE=1 SV=1	Q6P1J9	Cell division cycle protein 73 homolog;Hyperparathyroidism 2 protein;Parafibromin	C1orf28;CDC73;HRPT2	>sp|Q6P1J9|CDC73_HUMAN Parafibromin OS=Homo sapiens GN=CDC73 PE=1 SV=1	60.576	0.040046	2	NA	NA	NA	NA	2.6787	2.451	2.90499		1	4.45633	2.2416	3.03356		1					0					0					0					0	38516000	25699000	12817000	40367000	12733000
Q70EK8	UBP53_HUMAN	USP53	UBP53_HUMAN Inactive ubiquitin carboxyl-terminal hydrolase 53 OS=Homo sapiens GN=USP53 PE=2 SV=2	Q70EK8	Inactive ubiquitin carboxyl-terminal hydrolase 53;Inactive ubiquitin-specific peptidase 53	KIAA1350;USP53	>sp|Q70EK8|UBP53_HUMAN Inactive ubiquitin carboxyl-terminal hydrolase 53 OS=Homo sapiens GN=USP53 PE=2 SV=2	120.8	0.074717	2	NA	NA	NA	NA	0.51954	0.47539	0.563445		1					0	0.45458	0.48345	1.5088		1					0					0					0	786820000	539190000	247630000	0	0
Q71RC2-4	LARP4_HUMAN	LARP4	LARP4_HUMAN Isoform 4 of La-related protein 4 OS=Homo sapiens GN=LARP4	Q71RC2-4;Q71RC2;Q71RC2-3;G3XAA8;G5E976;Q71RC2-2;E9PDG5;Q96J85	La ribonucleoprotein domain family member 4;La-related protein 4;C-Mpl binding protein	LARP4;PP13296	>sp|Q71RC2-4|LARP4_HUMAN Isoform 4 of La-related protein 4 OS=Homo sapiens GN=LARP4;>sp|Q71RC2|LARP4_HUMAN La-related protein 4 OS=Homo sapiens GN=LARP4 PE=1 SV=3;>sp|Q71RC2-3|LARP4_HUMAN Isoform 3 of La-related protein 4 OS=Homo sapiens GN=LARP4;>tr|G3XAA	81.243	0.0023832	2	NA	NA	NA	NA	15.304	14.003	16.5967	3.5271	2	12.7663	6.42137	8.69004	28.173	2					0					0					0					0	13930000	4594600	9335000	22146000	20455000
Q7KZI7	MARK2_HUMAN	MARK2	MARK2_HUMAN Serine/threonine-protein kinase MARK2 OS=Homo sapiens GN=MARK2 PE=1 SV=2	Q7KZI7;E9PC69;Q7KZI7-8;Q7KZI7-11;Q7KZI7-6;Q7KZI7-3;Q7KZI7-14;Q7KZI7-12;Q7KZI7-9;Q7KZI7-4;Q7KZI7-16;Q7KZI7-5;Q7KZI7-15;Q7KZI7-2;E7ETY4;Q7KZI7-7;Q7KZI7-13;Q7KZI7-10	ELKL motif kinase 1;MAP/microtubule affinity-regulating kinase 2;PAR1 homolog;Serine/threonine-protein kinase MARK2	EMK1;MARK2	>sp|Q7KZI7|MARK2_HUMAN Serine/threonine-protein kinase MARK2 OS=Homo sapiens GN=MARK2 PE=1 SV=2;>tr|E9PC69|E9PC69_HUMAN Serine/threonine-protein kinase MARK2 OS=Homo sapiens GN=MARK2 PE=4 SV=2;>sp|Q7KZI7-8|MARK2_HUMAN Isoform 8 of Serine/threonine-protein	87.91	0.00019908	2	NA	NA	NA	NA	6.2758	5.7425	6.80617	5.1318	2	2.61342	1.31458	1.77902	155.34	2					0					0					0					0	37900000	26914000	10986000	94038000	13097000
Q7L0Y3	MRRP1_HUMAN	TRMT10C	MRRP1_HUMAN Mitochondrial ribonuclease P protein 1 OS=Homo sapiens GN=TRMT10C PE=1 SV=2	Q7L0Y3;C9JVB6	HBV pre-S2 trans-regulated protein 2;Mitochondrial ribonuclease P protein 1;Renal carcinoma antigen NY-REN-49;RNA (guanine-9-)-methyltransferase domain-containing protein 1;Putative uncharacterized protein RG9MTD1	MRPP1;RG9MTD1	>sp|Q7L0Y3|MRRP1_HUMAN Mitochondrial ribonuclease P protein 1 OS=Homo sapiens GN=TRMT10C PE=1 SV=2;>tr|C9JVB6|C9JVB6_HUMAN Protein TRMT10C (Fragment) OS=Homo sapiens GN=TRMT10C PE=4 SV=1	47.346	0.00046454	2	NA	NA	NA	NA	6.5521	4.5312	5.3705		1	15.3702	6.15877	8.33467		1					0					0					0					0	31898000	3220900	28677000	63522000	23696000
Q7Z417	NUFP2_HUMAN	NUFIP2	NUFP2_HUMAN Nuclear fragile X mental retardation-interacting protein 2 OS=Homo sapiens GN=NUFIP2 PE=1 SV=1	Q7Z417	82 kDa FMRP-interacting protein;Cell proliferation-inducing gene 1 protein;FMRP-interacting protein 2;Nuclear fragile X mental retardation-interacting protein 2	KIAA1321;NUFIP2;PIG1	>sp|Q7Z417|NUFP2_HUMAN Nuclear fragile X mental retardation-interacting protein 2 OS=Homo sapiens GN=NUFIP2 PE=1 SV=1	76.12	0.031389	2	NA	NA	NA	NA	1.4101	1.2903	1.5293		1	64.1313	32.2581	43.6548		1					0					0					0					0	17911000	15272000	2638400	3837400	3634400
Q8IUR0	TPPC5_HUMAN	TRAPPC5	TPPC5_HUMAN Trafficking protein particle complex subunit 5 OS=Homo sapiens GN=TRAPPC5 PE=1 SV=1	Q8IUR0	Trafficking protein particle complex subunit 5	TRAPPC5	>sp|Q8IUR0|TPPC5_HUMAN Trafficking protein particle complex subunit 5 OS=Homo sapiens GN=TRAPPC5 PE=1 SV=1	20.783	0.00023283	2	NA	NA	NA	NA	1.5982	1.1052	1.30991		1	13.8269	5.54047	7.49792		1					0					0					0					0	11465000	7627100	3838400	5706700	4639900
Q8N163	K1967_HUMAN	KIAA1967	K1967_HUMAN DBIRD complex subunit KIAA1967 OS=Homo sapiens GN=KIAA1967 PE=1 SV=2	Q8N163;Q8N163-2;H0YB24;G3V119	Deleted in breast cancer gene 1 protein;p30 DBC;Protein KIAA1967	DBC1;KIAA1967	>sp|Q8N163|K1967_HUMAN DBIRD complex subunit KIAA1967 OS=Homo sapiens GN=KIAA1967 PE=1 SV=2;>sp|Q8N163-2|K1967_HUMAN Isoform 2 of DBIRD complex subunit KIAA1967 OS=Homo sapiens GN=KIAA1967;>tr|H0YB24|H0YB24_HUMAN DBIRD complex subunit KIAA1967 (Fragment) O	102.9	7.6084e-13	2	NA	NA	NA	NA	10.22	9.3513	11.0834	74.065	3	17.5187	8.81213	11.9254	47.66	4					0					0					0					0	72722000	35621000	37101000	92356000	50027000
Q8N1G4	LRC47_HUMAN	LRRC47	LRC47_HUMAN Leucine-rich repeat-containing protein 47 OS=Homo sapiens GN=LRRC47 PE=1 SV=1	Q8N1G4	Leucine-rich repeat-containing protein 47	KIAA1185;LRRC47	>sp|Q8N1G4|LRC47_HUMAN Leucine-rich repeat-containing protein 47 OS=Homo sapiens GN=LRRC47 PE=1 SV=1	63.472	5.5217e-09	2	NA	NA	NA	NA	2.1315	1.9504	2.31167		1	13.1194	6.59935	8.9309	91.91	3					0					0					0					0	9540600	2613000	6927600	45972000	32025000
Q8N5F7	NKAP_HUMAN	NKAP	NKAP_HUMAN NF-kappa-B-activating protein OS=Homo sapiens GN=NKAP PE=1 SV=1	Q8N5F7	NF-kappa-B-activating protein	NKAP	>sp|Q8N5F7|NKAP_HUMAN NF-kappa-B-activating protein OS=Homo sapiens GN=NKAP PE=1 SV=1	47.138	0.0099743	2	NA	NA	NA	NA	3.5616	3.2589	3.86254		1	26.244	13.2008	17.8646		1					0					0					0					0	12902000	5888300	7013700	8485100	7181200
Q8NE71	ABCF1_HUMAN	ABCF1	ABCF1_HUMAN ATP-binding cassette sub-family F member 1 OS=Homo sapiens GN=ABCF1 PE=1 SV=2	Q8NE71;Q8NE71-2;H0YGW7	ATP-binding cassette 50;ATP-binding cassette sub-family F member 1;TNF-alpha-stimulated ABC protein	ABC50;ABCF1	>sp|Q8NE71|ABCF1_HUMAN ATP-binding cassette sub-family F member 1 OS=Homo sapiens GN=ABCF1 PE=1 SV=2;>sp|Q8NE71-2|ABCF1_HUMAN Isoform 2 of ATP-binding cassette sub-family F member 1 OS=Homo sapiens GN=ABCF1;>tr|H0YGW7|H0YGW7_HUMAN ATP-binding cassette sub-	95.925	1.2728e-18	2	NA	NA	NA	NA	3.0046	2.7493	3.25855		1	5.09191	2.56128	3.46618	62.986	2					0					0					0					0	14201000	8541700	5658900	20495000	12458000
Q8NEE6	FXL13_HUMAN	FBXL13	FXL13_HUMAN F-box/LRR-repeat protein 13 OS=Homo sapiens GN=FBXL13 PE=2 SV=3	Q8NEE6;Q8NEE6-2;Q8NEE6-3;E7ERH8;Q8NEE6-4;C9JI88	F-box and leucine-rich repeat protein 13;F-box/LRR-repeat protein 13;Putative uncharacterized protein FBXL13	FBL13;FBXL13	>sp|Q8NEE6|FXL13_HUMAN F-box/LRR-repeat protein 13 OS=Homo sapiens GN=FBXL13 PE=2 SV=3;>sp|Q8NEE6-2|FXL13_HUMAN Isoform 2 of F-box/LRR-repeat protein 13 OS=Homo sapiens GN=FBXL13;>sp|Q8NEE6-3|FXL13_HUMAN Isoform 3 of F-box/LRR-repeat protein 13 OS=Homo sap	83.923	0.067074	2	NA	NA	NA	NA					0					0					0	3.01205	2.10327	6.85603		1	0.15654	0.32026	7.49164		1					0	0	0	0	0	0
Q92615	LAR4B_HUMAN	LARP4B	LAR4B_HUMAN La-related protein 4B OS=Homo sapiens GN=LARP4B PE=1 SV=3	Q92615;B5MCU2	La ribonucleoprotein domain family member 4B;La ribonucleoprotein domain family member 5;La-related protein 4B;La-related protein 5;Putative uncharacterized protein LARP4B	KIAA0217;LARP4B;LARP5	>sp|Q92615|LAR4B_HUMAN La-related protein 4B OS=Homo sapiens GN=LARP4B PE=1 SV=3;>tr|B5MCU2|B5MCU2_HUMAN La-related protein 4B (Fragment) OS=Homo sapiens GN=LARP4B PE=4 SV=2	80.551	0.032677	2	NA	NA	NA	NA	15.974	14.617	17.3245		1	10.6366	5.35045	7.24077		1					0					0					0					0	9759900	619950	9140000	26182000	11035000
Q92620	PRP16_HUMAN	DHX38	PRP16_HUMAN Pre-mRNA-splicing factor ATP-dependent RNA helicase PRP16 OS=Homo sapiens GN=DHX38 PE=1 SV=2	Q92620;J3KRT1;H3BQT9;H3BV01	ATP-dependent RNA helicase DHX38;DEAH box protein 38;Pre-mRNA-splicing factor ATP-dependent RNA helicase PRP16	DDX38;DHX38;KIAA0224;PRP16	>sp|Q92620|PRP16_HUMAN Pre-mRNA-splicing factor ATP-dependent RNA helicase PRP16 OS=Homo sapiens GN=DHX38 PE=1 SV=2;>tr|J3KRT1|J3KRT1_HUMAN Pre-mRNA-splicing factor ATP-dependent RNA helicase PRP16 OS=Homo sapiens GN=DHX38 PE=4 SV=1;>tr|H3BQT9|H3BQT9_HUMAN	140.5	0.00065008	2	NA	NA	NA	NA	1.5037	1.376	1.63087		1	2.49016	1.25258	1.69512	11.243	2					0					0					0					0	12485000	9952300	2532300	13403000	5425200
Q92841	DDX17_HUMAN	DDX17	DDX17_HUMAN Probable ATP-dependent RNA helicase DDX17 OS=Homo sapiens GN=DDX17 PE=1 SV=2	H3BLZ8;Q92841;Q92841-3;Q92841-2;Q92841-1;C9JMU5	DEAD box protein 17;DEAD box protein p72;Probable ATP-dependent RNA helicase DDX17;RNA-dependent helicase p72;Putative uncharacterized protein DDX17	DDX17	>tr|H3BLZ8|H3BLZ8_HUMAN Probable ATP-dependent RNA helicase DDX17 OS=Homo sapiens GN=DDX17 PE=3 SV=1;>sp|Q92841|DDX17_HUMAN Probable ATP-dependent RNA helicase DDX17 OS=Homo sapiens GN=DDX17 PE=1 SV=2;>sp|Q92841-3|DDX17_HUMAN Isoform 4 of Probable ATP-depe	80.439	1.1695e-23	2	NA	NA	NA	NA	4.578	4.189	4.96492		1	56.7956	28.569	38.6624		1					0					0					0					0	28300000	19158000	9142100	16375000	10241000
Q96JP5	ZFP91_HUMAN	ZFP91	ZFP91_HUMAN E3 ubiquitin-protein ligase ZFP91 OS=Homo sapiens GN=ZFP91 PE=1 SV=1	Q96JP5;Q96JP5-2	Zinc finger protein 91 homolog	FKSG11;ZFP91	>sp|Q96JP5|ZFP91_HUMAN E3 ubiquitin-protein ligase ZFP91 OS=Homo sapiens GN=ZFP91 PE=1 SV=1;>sp|Q96JP5-2|ZFP91_HUMAN Isoform 2 of E3 ubiquitin-protein ligase ZFP91 OS=Homo sapiens GN=ZFP91	63.444	0.00015071	2	NA	NA	NA	NA	11.751	10.753	12.7447		1	13.367	6.72359	9.09904		1					0					0					0					0	15254000	7829400	7424800	8900200	5430000
Q99459	CDC5L_HUMAN	CDC5L	CDC5L_HUMAN Cell division cycle 5-like protein OS=Homo sapiens GN=CDC5L PE=1 SV=2	Q99459	Cell division cycle 5-like protein;Pombe cdc5-related protein	CDC5L;KIAA0432;PCDC5RP	>sp|Q99459|CDC5L_HUMAN Cell division cycle 5-like protein OS=Homo sapiens GN=CDC5L PE=1 SV=2	92.25	4.9584e-08	2	NA	NA	NA	NA	2.3718	2.1703	2.5723		1	6.77415	3.4075	4.61137	63.666	2					0					0					0					0	10948000	8842500	2105200	69253000	20166000
Q99613	EIF3C_HUMAN	EIF3C	EIF3C_HUMAN Eukaryotic translation initiation factor 3 subunit C OS=Homo sapiens GN=EIF3C PE=1 SV=1	Q99613;H3BRV0;B5ME19	eIF3 p110;Eukaryotic translation initiation factor 3 subunit 8;Eukaryotic translation initiation factor 3 subunit C;Putative uncharacterized protein EIF3CL	EIF3C;EIF3CL;EIF3S8	>sp|Q99613|EIF3C_HUMAN Eukaryotic translation initiation factor 3 subunit C OS=Homo sapiens GN=EIF3C PE=1 SV=1;>tr|H3BRV0|H3BRV0_HUMAN Eukaryotic translation initiation factor 3 subunit C OS=Homo sapiens GN=EIF3C PE=4 SV=1;>tr|B5ME19|B5ME19_HUMAN Eukaryoti	105.34	8.8729e-73	2	NA	NA	NA	NA	6.2203	5.6917	6.74596	79.448	3	13.3048	6.69254	9.05702	162.32	6					0					0					0					0	75942000	20513000	55429000	118570000	80064000
Q99623	PHB2_HUMAN	PHB2	PHB2_HUMAN Prohibitin-2 OS=Homo sapiens GN=PHB2 PE=1 SV=2	J3KPX7;Q99623;F5GY37	B-cell receptor-associated protein BAP37;D-prohibitin;Prohibitin-2;Repressor of estrogen receptor activity	BAP;PHB2;REA	>tr|J3KPX7|J3KPX7_HUMAN Prohibitin-2 OS=Homo sapiens GN=PHB2 PE=4 SV=1;>sp|Q99623|PHB2_HUMAN Prohibitin-2 OS=Homo sapiens GN=PHB2 PE=1 SV=2;>tr|F5GY37|F5GY37_HUMAN Prohibitin-2 OS=Homo sapiens GN=PHB2 PE=4 SV=1	33.402	4.898e-12	2	NA	NA	NA	NA	3.2623	2.256	2.67387		1	8.65651	3.46873	4.69423		1					0					0					0					0	67894000	15529000	52365000	63346000	56512000
Q99832	TCPH_HUMAN	CCT7	TCPH_HUMAN T-complex protein 1 subunit eta OS=Homo sapiens GN=CCT7 PE=1 SV=2	Q99832;B8ZZC9;Q99832-3;F8WAM2	CCT-eta;HIV-1 Nef-interacting protein;T-complex protein 1 subunit eta;Putative uncharacterized protein CCT7	CCT7;CCTH;NIP7-1	>sp|Q99832|TCPH_HUMAN T-complex protein 1 subunit eta OS=Homo sapiens GN=CCT7 PE=1 SV=2;>tr|B8ZZC9|B8ZZC9_HUMAN T-complex protein 1 subunit eta OS=Homo sapiens GN=CCT7 PE=3 SV=1;>sp|Q99832-3|TCPH_HUMAN Isoform 3 of T-complex protein 1 subunit eta OS=Homo s	59.366	0.016815	2	NA	NA	NA	NA					0					0					0					0	0.33377	0.68284	15.9732		1	1.97769	1.92108	3.96972		1	0	0	0	0	0
Q9BPX3	CND3_HUMAN	NCAPG	CND3_HUMAN Condensin complex subunit 3 OS=Homo sapiens GN=NCAPG PE=1 SV=1	Q9BPX3;H0Y9Z8	Chromosome-associated protein G;Condensin complex subunit 3;Condensin subunit CAP-G;Melanoma antigen NY-MEL-3;Non-SMC condensin I complex subunit G;XCAP-G homolog	CAPG;NCAPG;NYMEL3	>sp|Q9BPX3|CND3_HUMAN Condensin complex subunit 3 OS=Homo sapiens GN=NCAPG PE=1 SV=1;>tr|H0Y9Z8|H0Y9Z8_HUMAN Condensin complex subunit 3 (Fragment) OS=Homo sapiens GN=NCAPG PE=4 SV=1	114.33	5.1467e-07	2	NA	NA	NA	NA	4.0187	3.6772	4.35832		1	5.63285	2.83342	3.83447		1					0					0					0					0	23502000	17711000	5790400	25239000	13422000
Q9BRS2	RIOK1_HUMAN	RIOK1	RIOK1_HUMAN Serine/threonine-protein kinase RIO1 OS=Homo sapiens GN=RIOK1 PE=1 SV=2	Q9BRS2	RIO kinase 1;Serine/threonine-protein kinase RIO1	RIOK1	>sp|Q9BRS2|RIOK1_HUMAN Serine/threonine-protein kinase RIO1 OS=Homo sapiens GN=RIOK1 PE=1 SV=2	65.582	0.0085854	2	NA	NA	NA	NA	1.9393	1.7745	2.10319		1	3.21048	1.61493	2.18549		1					0					0					0					0	16671000	12631000	4040400	13242000	4882100
Q9BTM1-2	H2AJ_HUMAN	H2AFJ	H2AJ_HUMAN Isoform 2 of Histone H2A.J OS=Homo sapiens GN=H2AFJ	C9JE22;Q9BTM1-2;P16104;Q96QV6;P04908;P0C0S8;P20671;Q6FI13;Q7L7L0;Q8IUE6;Q93077;Q16777;Q9BTM1;P0C0S5;Q71UI9;Q96KK5;Q99878;C9J0D1;Q71UI9-2;A8MQC5	Histone H2A;Histone H2A.x;Histone H2A type 1-A;Histone H2A/r;Histone H2A type 1-B/E;Histone H2A.2;Histone H2A/a;Histone H2A/m;Histone H2A type 1;Histone H2A/p;Histone H2A type 1-D;Histone H2A.3;Histone H2A/g;Histone H2A type 2-A;Histone H2A/o;Histone H2A type 3;Histone H2A type 2-B;Histone H2A type 1-C;Histone H2A/l;Histone H2A type 2-C;Histone H2A/q;Histone H2A-GL101;Histone H2A.J;Histone H2A.Z;…	H2AFJ;H2AFX;H2AX;H2AFR;HIST1H2AA;H2AFA;H2AFM;HIST1H2AB;HIST1H2AE;H2AFC;H2AFD;H2AFI;H2AFN;H2AFP;HIST1H2AG;HIST1H2AI;HIST1H2AK;HIST1H2AL;HIST1H2AM;H2AFG;HIST1H2AD;H2AFO;HIST2H2AA;HIST2H2AA3;HIST2H2AA4;HIST3H2A;HIST2H2AB;H2AFL;HIST1H2AC;H2AFQ;HIST2H2AC;H2AFZ;H2AZ;H2AFV;H2AV;HIST1H2AH;H2AFE;HIST1H2AJ	>tr|C9JE22|C9JE22_HUMAN Histone H2A OS=Homo sapiens GN=H2AFJ PE=3 SV=1;>sp|Q9BTM1-2|H2AJ_HUMAN Isoform 2 of Histone H2A.J OS=Homo sapiens GN=H2AFJ;>sp|P16104|H2AX_HUMAN Histone H2A.x OS=Homo sapiens GN=H2AFX PE=1 SV=2;>sp|Q96QV6|H2A1A_HUMAN Histone H2A typ	16.124	0.026092	2	NA	NA	NA	NA					0					0					0					0	0.33166	0.67853	15.8724		1	1.12435	1.09216	2.25683		1	0	0	0	0	0
Q9BUJ2	HNRL1_HUMAN	HNRNPUL1	HNRL1_HUMAN Heterogeneous nuclear ribonucleoprotein U-like protein 1 OS=Homo sapiens GN=HNRNPUL1 PE=1 SV=2	Q9BUJ2;Q9BUJ2-2;B7Z4B8;Q9BUJ2-4;Q9BUJ2-3	Adenovirus early region 1B-associated protein 5;E1B-55 kDa-associated protein 5;Heterogeneous nuclear ribonucleoprotein U-like protein 1;cDNA FLJ56481, highly similar to Heterogeneous nuclear ribonucleoprotein U-like protein 1	E1BAP5;HNRNPUL1;HNRPUL1	>sp|Q9BUJ2|HNRL1_HUMAN Heterogeneous nuclear ribonucleoprotein U-like protein 1 OS=Homo sapiens GN=HNRNPUL1 PE=1 SV=2;>sp|Q9BUJ2-2|HNRL1_HUMAN Isoform 2 of Heterogeneous nuclear ribonucleoprotein U-like protein 1 OS=Homo sapiens GN=HNRNPUL1;>tr|B7Z4B8|B7Z4	95.737	0.00083877	2	NA	NA	NA	NA	5.2581	4.8113	5.70248		1	11.61	5.8401	7.9034		1					0					0					0					0	9558600	3977700	5580800	6903200	5729500
Q9BUQ8	DDX23_HUMAN	DDX23	DDX23_HUMAN Probable ATP-dependent RNA helicase DDX23 OS=Homo sapiens GN=DDX23 PE=1 SV=3	Q9BUQ8	100 kDa U5 snRNP-specific protein;DEAD box protein 23;Probable ATP-dependent RNA helicase DDX23;PRP28 homolog;U5-100kD	DDX23	>sp|Q9BUQ8|DDX23_HUMAN Probable ATP-dependent RNA helicase DDX23 OS=Homo sapiens GN=DDX23 PE=1 SV=3	95.581	4.3936e-06	2	NA	NA	NA	NA	12.444	11.386	13.495		1	9.88045	4.96993	6.72581	71.302	3					0					0					0					0	33501000	17236000	16265000	93003000	26639000
Q9BXP5	SRRT_HUMAN	SRRT	SRRT_HUMAN Serrate RNA effector molecule homolog OS=Homo sapiens GN=SRRT PE=1 SV=1	Q9BXP5;Q9BXP5-3;Q9BXP5-2;Q9BXP5-4;Q9BXP5-5;H7C3A1	Arsenite-resistance protein 2;Serrate RNA effector molecule homolog	ARS2;ASR2;SRRT	>sp|Q9BXP5|SRRT_HUMAN Serrate RNA effector molecule homolog OS=Homo sapiens GN=SRRT PE=1 SV=1;>sp|Q9BXP5-3|SRRT_HUMAN Isoform 3 of Serrate RNA effector molecule homolog OS=Homo sapiens GN=SRRT;>sp|Q9BXP5-2|SRRT_HUMAN Isoform 2 of Serrate RNA effector molec	100.67	9.9429e-32	2	NA	NA	NA	NA	1.5857	1.4509	1.71965		1	3.73608	1.87931	2.54327	110.07	4					0					0					0					0	11719000	9899900	1819200	68995000	26323000
Q9H307	PININ_HUMAN	PNN	PININ_HUMAN Pinin OS=Homo sapiens GN=PNN PE=1 SV=4	Q9H307;Q9H307-2	140 kDa nuclear and cell adhesion-related phosphoprotein;Desmosome-associated protein;Domain-rich serine protein;Melanoma metastasis clone A protein;Nuclear protein SDK3;Pinin;SR-like protein	DRS;MEMA;PNN	>sp|Q9H307|PININ_HUMAN Pinin OS=Homo sapiens GN=PNN PE=1 SV=4;>sp|Q9H307-2|PININ_HUMAN Isoform 2 of Pinin OS=Homo sapiens GN=PNN	81.613	1.4485e-49	2	NA	NA	NA	NA	3.4989	3.2016	3.79462	91.306	3	14.0274	7.05617	9.54911	207.61	6					0					0					0					0	39981000	12144000	27837000	135270000	78229000
Q9NQT8	KI13B_HUMAN	KIF13B	KI13B_HUMAN Kinesin-like protein KIF13B OS=Homo sapiens GN=KIF13B PE=1 SV=1	F8VPJ2;Q9NQT8;O60333-4;O60333;Q12756-2;F5H045;O60333-2;Q12756;F8W8V9;O60333-3;O43896;E7ERX9;H7C0K6	Kinesin-like protein GAKIN;Kinesin-like protein KIF13B;Kinesin-like protein KIF1B;Axonal transporter of synaptic vesicles;Kinesin-like protein KIF1A;Microtubule-based motor KIF1A;Unc-104- and KIF1A-related protein;Kinesin-like protein KIF1C	GAKIN;KIAA0639;KIF13B;KIAA0591;KIAA1448;KIF1B;ATSV;C2orf20;KIF1A;KIAA0706;KIF1C	>tr|F8VPJ2|F8VPJ2_HUMAN Kinesin-like protein KIF13B OS=Homo sapiens GN=KIF13B PE=3 SV=1;>sp|Q9NQT8|KI13B_HUMAN Kinesin-like protein KIF13B OS=Homo sapiens GN=KIF13B PE=1 SV=1;>sp|O60333-4|KIF1B_HUMAN Isoform 4 of Kinesin-like protein KIF1B OS=Homo sapiens	202.79	0.050377	2	NA	NA	NA	NA	4.7874	4.3806	5.19201		1	7.47608	3.76067	5.08932		1					0					0					0					0	20816000	12717000	8098100	25252000	5683800
Q9NR22	ANM8_HUMAN	PRMT8	ANM8_HUMAN Protein arginine N-methyltransferase 8 OS=Homo sapiens GN=PRMT8 PE=1 SV=2	Q9NR22;Q9NR22-2;H7C2I1;Q99873;G5E9B6;Q99873-2;Q99873-3;E9PKG1;H0YDE4;E9PIX6;E9PQ98;E9PNR9	Heterogeneous nuclear ribonucleoprotein methyltransferase-like protein 4;Protein arginine N-methyltransferase 8;Interferon receptor 1-bound protein 4;Protein arginine N-methyltransferase 1	HRMT1L3;HRMT1L4;PRMT8;HMT2;HRMT1L2;IR1B4;PRMT1	>sp|Q9NR22|ANM8_HUMAN Protein arginine N-methyltransferase 8 OS=Homo sapiens GN=PRMT8 PE=1 SV=2;>sp|Q9NR22-2|ANM8_HUMAN Isoform 2 of Protein arginine N-methyltransferase 8 OS=Homo sapiens GN=PRMT8;>tr|H7C2I1|H7C2I1_HUMAN Protein arginine N-methyltransferas	45.291	0.040924	2	NA	NA	NA	NA					0					0					0	1.15739	0.808211	2.63453		1	0.48859	0.99959	23.3828		1					0	0	0	0	0	0
Q9NVI7	ATD3A_HUMAN	ATAD3A	ATD3A_HUMAN ATPase family AAA domain-containing protein 3A OS=Homo sapiens GN=ATAD3A PE=1 SV=2	Q9NVI7;Q9NVI7-2;H0Y2W2;Q9NVI7-3	ATPase family AAA domain-containing protein 3A	ATAD3A	>sp|Q9NVI7|ATD3A_HUMAN ATPase family AAA domain-containing protein 3A OS=Homo sapiens GN=ATAD3A PE=1 SV=2;>sp|Q9NVI7-2|ATD3A_HUMAN Isoform 2 of ATPase family AAA domain-containing protein 3A OS=Homo sapiens GN=ATAD3A;>tr|H0Y2W2|H0Y2W2_HUMAN ATPase family A	71.368	6.7378e-32	2	NA	NA	NA	NA	24.307	22.241	26.3606		1	14.5535	7.32064	9.90703	72.545	4					0					0					0					0	20518000	663160	19855000	124300000	32903000
Q9NZB2-6	F120A_HUMAN	FAM120A	F120A_HUMAN Isoform F of Constitutive coactivator of PPAR-gamma-like protein 1 OS=Homo sapiens GN=FAM120A	Q9NZB2-6;Q9NZB2;Q9NZB2-4;Q9NZB2-5;Q9NZB2-2;H7C0T0	Constitutive coactivator of PPAR-gamma-like protein 1;Oxidative stress-associated Src activator;Protein FAM120A	C9orf10;FAM120A;KIAA0183;OSSA	>sp|Q9NZB2-6|F120A_HUMAN Isoform F of Constitutive coactivator of PPAR-gamma-like protein 1 OS=Homo sapiens GN=FAM120A;>sp|Q9NZB2|F120A_HUMAN Constitutive coactivator of PPAR-gamma-like protein 1 OS=Homo sapiens GN=FAM120A PE=1 SV=2;>sp|Q9NZB2-4|F120A_HUMA	125.27	4.3407e-07	2	NA	NA	NA	NA	2.6975	2.4683	2.9255		1	19.9346	10.0273	13.5699		1					0					0					0					0	3494900	1095900	2399100	4609800	4326600
Q9NZI8	IF2B1_HUMAN	IGF2BP1	IF2B1_HUMAN Insulin-like growth factor 2 mRNA-binding protein 1 OS=Homo sapiens GN=IGF2BP1 PE=1 SV=2	Q9NZI8;C9JT33;F8W930;Q9Y6M1;Q9Y6M1-1;Q9Y6M1-4;Q9Y6M1-3;Q9Y6M1-6;Q9Y6M1-5	Coding region determinant-binding protein;IGF-II mRNA-binding protein 1;Insulin-like growth factor 2 mRNA-binding protein 1;VICKZ family member 1;Zip code-binding protein 1;Putative uncharacterized protein IGF2BP1;Hepatocellular carcinoma autoantigen p62;IGF-II mRNA-binding protein 2;Insulin-like growth factor 2 mRNA-binding protein 2;VICKZ family member 2	CRDBP;IGF2BP1;VICKZ1;ZBP1;IGF2BP2;IMP2;VICKZ2	>sp|Q9NZI8|IF2B1_HUMAN Insulin-like growth factor 2 mRNA-binding protein 1 OS=Homo sapiens GN=IGF2BP1 PE=1 SV=2;>tr|C9JT33|C9JT33_HUMAN Insulin-like growth factor 2 mRNA-binding protein 1 OS=Homo sapiens GN=IGF2BP1 PE=4 SV=1;>tr|F8W930|F8W930_HUMAN Insulin	63.48	3.7847e-06	2	NA	NA	NA	NA	16.457	15.059	17.8483		1	8.86603	4.45991	6.03559		1					0					0					0					0	16471000	8340800	8130200	12563000	9496300
Q9UG63	ABCF2_HUMAN	ABCF2	ABCF2_HUMAN ATP-binding cassette sub-family F member 2 OS=Homo sapiens GN=ABCF2 PE=1 SV=2	Q75MJ1;Q9UG63;C9JZV3;C9JHK9	ATP-binding cassette, sub-family F (GCN20), member 2, isoform CRA_d;Putative uncharacterized protein ABCF2;ATP-binding cassette sub-family F member 2;Iron-inhibited ABC transporter 2	ABCF2;hCG_1643314;HUSSY-18	>tr|Q75MJ1|Q75MJ1_HUMAN ATP-binding cassette sub-family F member 2 OS=Homo sapiens GN=ABCF2 PE=2 SV=1;>sp|Q9UG63|ABCF2_HUMAN ATP-binding cassette sub-family F member 2 OS=Homo sapiens GN=ABCF2 PE=1 SV=2;>tr|C9JZV3|C9JZV3_HUMAN ATP-binding cassette sub-fami	72.443	2.0512e-09	2	NA	NA	NA	NA	14.196	12.989	15.3949	61.193	6	26.5294	13.3445	18.0592	160.99	4					0					0					0					0	122550000	74135000	48416000	129180000	46686000
Q9UHD8	SEPT9_HUMAN	SEPT9	SEPT9_HUMAN Septin-9 OS=Homo sapiens GN=SEPT9 PE=1 SV=2	Q9UHD8;Q9UHD8-5;Q9UHD8-2;Q9UHD8-7;Q9UHD8-3;Q9UHD8-8;Q9UHD8-9;Q9UHD8-4	MLL septin-like fusion protein MSF-A;Ovarian/Breast septin;Septin D1;Septin-9	KIAA0991;MSF;SEPT9	>sp|Q9UHD8|SEPT9_HUMAN Septin-9 OS=Homo sapiens GN=SEPT9 PE=1 SV=2;>sp|Q9UHD8-5|SEPT9_HUMAN Isoform 5 of Septin-9 OS=Homo sapiens GN=SEPT9;>sp|Q9UHD8-2|SEPT9_HUMAN Isoform 2 of Septin-9 OS=Homo sapiens GN=SEPT9;>sp|Q9UHD8-7|SEPT9_HUMAN Isoform 7 of Septin-	65.401	1.1484e-05	2	NA	NA	NA	NA	4.2309	3.8714	4.58849	3.5693	2	26.1602	13.1588	17.8078	158.15	2					0					0					0					0	118490000	77858000	40629000	50989000	44516000
Q9UI33	SCNBA_HUMAN	SCN11A	SCNBA_HUMAN Sodium channel protein type 11 subunit alpha OS=Homo sapiens GN=SCN11A PE=1 SV=2	Q9UI33;Q9UI33-3;Q9UI33-2	hNaN;Peripheral nerve sodium channel 5;Sensory neuron sodium channel 2;Sodium channel protein type 11 subunit alpha;Sodium channel protein type XI subunit alpha;Voltage-gated sodium channel subunit alpha Nav1.9	SCN11A;SCN12A;SNS2	>sp|Q9UI33|SCNBA_HUMAN Sodium channel protein type 11 subunit alpha OS=Homo sapiens GN=SCN11A PE=1 SV=2;>sp|Q9UI33-3|SCNBA_HUMAN Isoform 3 of Sodium channel protein type 11 subunit alpha OS=Homo sapiens GN=SCN11A;>sp|Q9UI33-2|SCNBA_HUMAN Isoform 2 of Sodiu	204.92	0.060426	2	NA	NA	NA	NA					0	1.81898	0.914997	1.23827		1					0					0					0	0.964041	0.77688	1.60534		1	0	0	0	201140000	135690000
Q9UK59	DBR1_HUMAN	DBR1	DBR1_HUMAN Lariat debranching enzyme OS=Homo sapiens GN=DBR1 PE=1 SV=2	Q9UK59;Q9UK59-2;F5GWV2	Lariat debranching enzyme	DBR1	>sp|Q9UK59|DBR1_HUMAN Lariat debranching enzyme OS=Homo sapiens GN=DBR1 PE=1 SV=2;>sp|Q9UK59-2|DBR1_HUMAN Isoform 2 of Lariat debranching enzyme OS=Homo sapiens GN=DBR1;>tr|F5GWV2|F5GWV2_HUMAN Lariat debranching enzyme OS=Homo sapiens GN=DBR1 PE=4 SV=1	61.554	0.00056122	2	NA	NA	NA	NA	3.7352	3.4178	4.05087		1	7.69112	3.86877	5.23561	175.71	2					0					0					0					0	11075000	3958100	7117300	13458000	9224100
Q9UN86	G3BP2_HUMAN	G3BP2	G3BP2_HUMAN Ras GTPase-activating protein-binding protein 2 OS=Homo sapiens GN=G3BP2 PE=1 SV=2	Q9UN86;Q9UN86-2	GAP SH3 domain-binding protein 2;Ras GTPase-activating protein-binding protein 2	G3BP2;KIAA0660	>sp|Q9UN86|G3BP2_HUMAN Ras GTPase-activating protein-binding protein 2 OS=Homo sapiens GN=G3BP2 PE=1 SV=2;>sp|Q9UN86-2|G3BP2_HUMAN Isoform B of Ras GTPase-activating protein-binding protein 2 OS=Homo sapiens GN=G3BP2	54.12	1.0326e-13	2	NA	NA	NA	NA	5.3096	4.8584	5.75831	60.249	3	14.3848	7.23589	9.79233	0.24269	2					0					0					0					0	48392000	28063000	20329000	20836000	18465000
Q9Y285	SYFA_HUMAN	FARSA	SYFA_HUMAN Phenylalanine--tRNA ligase alpha subunit OS=Homo sapiens GN=FARSA PE=1 SV=3	Q9Y285;B4E363	CML33;Phenylalanine--tRNA ligase alpha chain;Phenylalanyl-tRNA synthetase alpha chain;cDNA FLJ50378, highly similar to Phenylalanyl-tRNA synthetase alpha chain (EC 6.1.1.20)	FARS;FARSA;FARSL;FARSLA	>sp|Q9Y285|SYFA_HUMAN Phenylalanine--tRNA ligase alpha subunit OS=Homo sapiens GN=FARSA PE=1 SV=3;>tr|B4E363|B4E363_HUMAN Phenylalanine--tRNA ligase alpha subunit OS=Homo sapiens GN=FARSA PE=2 SV=1	57.563	1.2803e-09	2	NA	NA	NA	NA	0.74896	0.51795	0.613888		1	25.5467	10.2367	13.8533		1					0					0					0					0	100880000	93380000	7497700	25954000	22627000
Q9Y520-7	PRC2C_HUMAN	PRRC2C	PRC2C_HUMAN Isoform 7 of Protein PRRC2C OS=Homo sapiens GN=PRRC2C	Q9Y520-7;Q9Y520;Q9Y520-5;E7EPN9;Q9Y520-4;Q9Y520-6;Q9Y520-3;Q9Y520-2	BAT2 domain-containing protein 1;HBV XAg-transactivated protein 2;HBV X-transactivated gene 2 protein;HLA-B-associated transcript 2-like 2;Protein BAT2-like 2	BAT2D1;BAT2L2;KIAA1096;XTP2	>sp|Q9Y520-7|PRC2C_HUMAN Isoform 7 of Protein PRRC2C OS=Homo sapiens GN=PRRC2C;>sp|Q9Y520|PRC2C_HUMAN Protein PRRC2C OS=Homo sapiens GN=PRRC2C PE=1 SV=4;>sp|Q9Y520-5|PRC2C_HUMAN Isoform 5 of Protein PRRC2C OS=Homo sapiens GN=PRRC2C;>tr|E7EPN9|E7EPN9_HUMAN	317.08	1.5897e-26	2	NA	NA	NA	NA	14.242	13.032	15.4459	129.36	3	9.39144	4.72411	6.39314	92.543	7					0					0					0					0	88576000	42889000	45687000	176970000	92021000
Q9Y5A7	NUB1_HUMAN	NUB1	NUB1_HUMAN NEDD8 ultimate buster 1 OS=Homo sapiens GN=NUB1 PE=1 SV=2	H3BM74;H3BM14;Q9Y5A7;Q9Y5A7-2;F8WDB6;C9JRT6;H7C5N1;C9J7X7;H7C5E1	NEDD8 ultimate buster 1;Negative regulator of ubiquitin-like proteins 1;Renal carcinoma antigen NY-REN-18;Putative uncharacterized protein NUB1	NUB1;NYREN18	>tr|H3BM74|H3BM74_HUMAN NEDD8 ultimate buster 1 OS=Homo sapiens GN=NUB1 PE=4 SV=1;>tr|H3BM14|H3BM14_HUMAN NEDD8 ultimate buster 1 OS=Homo sapiens GN=NUB1 PE=4 SV=1;>sp|Q9Y5A7|NUB1_HUMAN NEDD8 ultimate buster 1 OS=Homo sapiens GN=NUB1 PE=1 SV=2;>sp|Q9Y5A7-2	73.341	1.168e-14	2	NA	NA	NA	NA	4.3483	3.9788	4.71578		1	13.0453	6.56211	8.8805		1					0					0					0					0	4001500	445470	3556000	8921600	8057900
A0FGR8-6	ESYT2_HUMAN	ESYT2	ESYT2_HUMAN Isoform 6 of Extended synaptotagmin-2 OS=Homo sapiens GN=ESYT2	A0FGR8-6;A0FGR8;A0FGR8-2;H7BXI1;A0FGR8-4	Chr2Syt;Extended synaptotagmin-2	ESYT2;FAM62B;KIAA1228	>sp|A0FGR8-6|ESYT2_HUMAN Isoform 6 of Extended synaptotagmin-2 OS=Homo sapiens GN=ESYT2;>sp|A0FGR8|ESYT2_HUMAN Extended synaptotagmin-2 OS=Homo sapiens GN=ESYT2 PE=1 SV=1;>sp|A0FGR8-2|ESYT2_HUMAN Isoform 2 of Extended synaptotagmin-2 OS=Homo sapiens GN=ESY	104.71	0.072159	1	NA	NA	NA	NA					0					0					0					0					0	0.0176788	0.0142474	0.0294409		1	0	0	0	0	0
A1A528	A1A528_HUMAN	ZW10	A1A528_HUMAN Centromere/kinetochore protein zw10 homolog OS=Homo sapiens GN=ZW10 PE=2 SV=1	A1A528	ZW10 protein	ZW10	>tr|A1A528|A1A528_HUMAN Centromere/kinetochore protein zw10 homolog OS=Homo sapiens GN=ZW10 PE=2 SV=1	76.806	0.033421	1	NA	NA	NA	NA					0					0					0	7.62835	5.3268	17.3638		1					0					0	0	0	0	0	0
A5D8W1	CG063_HUMAN	C7orf63	CG063_HUMAN Uncharacterized protein C7orf63 OS=Homo sapiens GN=C7orf63 PE=2 SV=3	A5D8W1;A5D8W1-5;A5D8W1-2;H7C002;H7C076	Uncharacterized protein C7orf63	C7orf63	>sp|A5D8W1|CG063_HUMAN Uncharacterized protein C7orf63 OS=Homo sapiens GN=C7orf63 PE=2 SV=3;>sp|A5D8W1-5|CG063_HUMAN Isoform 5 of Uncharacterized protein C7orf63 OS=Homo sapiens GN=C7orf63;>sp|A5D8W1-2|CG063_HUMAN Isoform 2 of Uncharacterized protein C7orf	105.88	0.074498	1	NA	NA	NA	NA	2.118	1.938	2.29697		1					0					0					0					0					0	14856000	4040900	10816000	0	0
A6NCC3	GG6LB_HUMAN	GG6LB	GG6LB_HUMAN Putative golgin subfamily A member 6-like protein 11 OS=Homo sapiens PE=5 SV=2	A6NCC3;F5GYM5;I3L0J0	Putative golgin subfamily A member 6-like protein 11		>sp|A6NCC3|GG6LB_HUMAN Putative golgin subfamily A member 6-like protein 11 OS=Homo sapiens PE=5 SV=2;>tr|F5GYM5|F5GYM5_HUMAN Uncharacterized protein OS=Homo sapiens PE=4 SV=1;>tr|I3L0J0|I3L0J0_HUMAN Uncharacterized protein OS=Homo sapiens PE=4 SV=1	33.45	0.074629	1	NA	NA	NA	NA	0.6164	0.56402	0.668492		1					0					0					0					0					0	8028900	5018000	3011000	0	0
A8MU10	YQ047_HUMAN	YQ047	YQ047_HUMAN Putative uncharacterized protein ENSP00000381562 OS=Homo sapiens PE=4 SV=1	A8MU10	Putative uncharacterized protein ENSG00000214546		>sp|A8MU10|YQ047_HUMAN Putative uncharacterized protein ENSP00000381562 OS=Homo sapiens PE=4 SV=1	10.262	0.074423	1	NA	NA	NA	NA					0	4.44129	2.23404	3.02332		1					0					0					0					0	0	0	0	22955000	8884500
F8WAR4	F8WAR4_HUMAN	CHCHD3	F8WAR4_HUMAN Coiled-coil-helix-coiled-coil-helix domain-containing protein 3, mitochondrial OS=Homo sapiens GN=CHCHD3 PE=4 SV=1	F8WAR4;C9JRZ6;Q9NX63;G3V1K1;F8WD73	Putative uncharacterized protein CHCHD3;Coiled-coil-helix-coiled-coil-helix domain-containing protein 3, mitochondrial	CHCHD3	>tr|F8WAR4|F8WAR4_HUMAN Coiled-coil-helix-coiled-coil-helix domain-containing protein 3, mitochondrial OS=Homo sapiens GN=CHCHD3 PE=4 SV=1;>tr|C9JRZ6|C9JRZ6_HUMAN Coiled-coil-helix-coiled-coil-helix domain-containing protein 3, mitochondrial OS=Homo sapien	27.735	0.038547	1	NA	NA	NA	NA					0	4.2757	1.7133	2.3186		1					0					0					0					0	0	0	0	28008000	11103000
G3V2Y8	G3V2Y8_HUMAN	CBLN3	G3V2Y8_HUMAN Cerebellin-3 OS=Homo sapiens GN=CBLN3 PE=4 SV=1	G3V2Y8			>tr|G3V2Y8|G3V2Y8_HUMAN Cerebellin-3 OS=Homo sapiens GN=CBLN3 PE=4 SV=1	16.782	0.065853	1	NA	NA	NA	NA	2.072	1.4329	1.69831		1					0					0					0					0					0	7171400000	2749200000	4422200000	0	0
J3KQP9	J3KQP9_HUMAN	RASGRF1	J3KQP9_HUMAN Ras protein-specific guanine nucleotide-releasing factor 1, isoform CRA_a OS=Homo sapiens GN=RASGRF1 PE=4 SV=1	J3KQP9;F8VPA5			>tr|J3KQP9|J3KQP9_HUMAN Ras protein-specific guanine nucleotide-releasing factor 1, isoform CRA_a OS=Homo sapiens GN=RASGRF1 PE=4 SV=1;>tr|F8VPA5|F8VPA5_HUMAN Ras-specific guanine nucleotide-releasing factor 1 OS=Homo sapiens GN=RASGRF1 PE=4 SV=1	145.23	0.070922	1	NA	NA	NA	NA					0					0	0.67181	0.71448	2.22982		1					0					0					0	0	0	0	0	0
J3QK85	J3QK85_HUMAN	TRPV1	J3QK85_HUMAN Transient receptor potential cation channel subfamily V member 1 OS=Homo sapiens GN=TRPV1 PE=4 SV=1	J3QK85			>tr|J3QK85|J3QK85_HUMAN Transient receptor potential cation channel subfamily V member 1 OS=Homo sapiens GN=TRPV1 PE=4 SV=1	94.21	0.064725	1	NA	NA	NA	NA					0					0					0	2.13138	1.48834	4.85154		1					0					0	0	0	0	0	0
O00425	IF2B3_HUMAN	IGF2BP3	IF2B3_HUMAN Insulin-like growth factor 2 mRNA-binding protein 3 OS=Homo sapiens GN=IGF2BP3 PE=1 SV=2	O00425;O00425-2	IGF-II mRNA-binding protein 3;Insulin-like growth factor 2 mRNA-binding protein 3;KH domain-containing protein overexpressed in cancer;VICKZ family member 3	IGF2BP3;IMP3;KOC1;VICKZ3	>sp|O00425|IF2B3_HUMAN Insulin-like growth factor 2 mRNA-binding protein 3 OS=Homo sapiens GN=IGF2BP3 PE=1 SV=2;>sp|O00425-2|IF2B3_HUMAN Isoform 2 of Insulin-like growth factor 2 mRNA-binding protein 3 OS=Homo sapiens GN=IGF2BP3	63.704	0.00026066	1	NA	NA	NA	NA					0	0.490436	0.246694	0.333851		1					0					0					0					0	0	0	0	24035000	3233300
O00541	PESC_HUMAN	PES1	PESC_HUMAN Pescadillo homolog OS=Homo sapiens GN=PES1 PE=1 SV=1	O00541;O00541-2;B5MCF9;B3KXD6;H7C267	Pescadillo homolog;Putative uncharacterized protein PES1;cDNA FLJ45250 fis, clone BRHIP2008756, highly similar to Pescadillo homolog 1;Pescadillo homolog 1, containing BRCT domain (Zebrafish), isoform CRA_b	PES1;hCG_2010949	>sp|O00541|PESC_HUMAN Pescadillo homolog OS=Homo sapiens GN=PES1 PE=1 SV=1;>sp|O00541-2|PESC_HUMAN Isoform 2 of Pescadillo homolog OS=Homo sapiens GN=PES1;>tr|B5MCF9|B5MCF9_HUMAN Pescadillo homolog OS=Homo sapiens GN=PES1 PE=4 SV=1;>tr|B3KXD6|B3KXD6_HUMAN	68.002	0.014755	1	NA	NA	NA	NA					0	8.97183	4.51304	6.1075		1					0					0					0					0	0	0	0	7625000	6333500
O14776	TCRG1_HUMAN	TCERG1	TCRG1_HUMAN Transcription elongation regulator 1 OS=Homo sapiens GN=TCERG1 PE=1 SV=2	O14776;O14776-2	TATA box-binding protein-associated factor 2S;Transcription elongation regulator 1;Transcription factor CA150	CA150;TAF2S;TCERG1	>sp|O14776|TCRG1_HUMAN Transcription elongation regulator 1 OS=Homo sapiens GN=TCERG1 PE=1 SV=2;>sp|O14776-2|TCRG1_HUMAN Isoform 2 of Transcription elongation regulator 1 OS=Homo sapiens GN=TCERG1	123.9	0.061059	1	NA	NA	NA	NA					0	2.03066	1.02145	1.38233		1					0					0					0					0	0	0	0	8874200	1914500
O14974	MYPT1_HUMAN	PPP1R12A	MYPT1_HUMAN Protein phosphatase 1 regulatory subunit 12A OS=Homo sapiens GN=PPP1R12A PE=1 SV=1	O14974;F8VWB4;O14974-2;O14974-3;O14974-4;H0YIS3;H0YIM2	Myosin phosphatase-targeting subunit 1;Protein phosphatase 1 regulatory subunit 12A;Protein phosphatase myosin-binding subunit	MBS;MYPT1;PPP1R12A	>sp|O14974|MYPT1_HUMAN Protein phosphatase 1 regulatory subunit 12A OS=Homo sapiens GN=PPP1R12A PE=1 SV=1;>tr|F8VWB4|F8VWB4_HUMAN Protein phosphatase 1 regulatory subunit 12A OS=Homo sapiens GN=PPP1R12A PE=4 SV=1;>sp|O14974-2|MYPT1_HUMAN Isoform 2 of Prote	115.28	5.0348e-06	1	NA	NA	NA	NA					0	1.82395	0.917431	1.24156	80.256	3					0					0					0					0	0	0	0	11181000	5997200
O14979	HNRDL_HUMAN	HNRPDL	HNRDL_HUMAN Heterogeneous nuclear ribonucleoprotein D-like OS=Homo sapiens GN=HNRPDL PE=1 SV=3	O14979;O14979-2;O14979-3;Q99729;Q99729-4;D6RBQ9;D6RD83	AU-rich element RNA-binding factor;Heterogeneous nuclear ribonucleoprotein D-like;JKT41-binding protein;Protein laAUF1;APOBEC1-binding protein 1;Heterogeneous nuclear ribonucleoprotein A/B	HNRPDL;JKTBP;ABBP1;HNRNPAB;HNRPAB	>sp|O14979|HNRDL_HUMAN Heterogeneous nuclear ribonucleoprotein D-like OS=Homo sapiens GN=HNRPDL PE=1 SV=3;>sp|O14979-2|HNRDL_HUMAN Isoform 2 of Heterogeneous nuclear ribonucleoprotein D-like OS=Homo sapiens GN=HNRPDL;>sp|O14979-3|HNRDL_HUMAN Isoform 3 of H	46.437	0.0018296	1	NA	NA	NA	NA	2.5207	1.7432	2.06609		1					0					0					0					0					0	11970000	2393000	9576700	0	0
O15234	CASC3_HUMAN	CASC3	CASC3_HUMAN Protein CASC3 OS=Homo sapiens GN=CASC3 PE=1 SV=2	O15234;J3KSY7	Cancer susceptibility candidate gene 3 protein;Metastatic lymph node gene 51 protein;Protein barentsz;Protein CASC3	CASC3;MLN51	>sp|O15234|CASC3_HUMAN Protein CASC3 OS=Homo sapiens GN=CASC3 PE=1 SV=2;>tr|J3KSY7|J3KSY7_HUMAN Protein CASC3 (Fragment) OS=Homo sapiens GN=CASC3 PE=4 SV=1	76.277	0.043096	1	NA	NA	NA	NA					0	10.5713	5.31745	7.19611		1					0					0					0					0	0	0	0	2721400	1653500
O43143	DHX15_HUMAN	DHX15	DHX15_HUMAN Putative pre-mRNA-splicing factor ATP-dependent RNA helicase DHX15 OS=Homo sapiens GN=DHX15 PE=1 SV=2	O43143	ATP-dependent RNA helicase #46;DEAH box protein 15;Putative pre-mRNA-splicing factor ATP-dependent RNA helicase DHX15	DBP1;DDX15;DHX15	>sp|O43143|DHX15_HUMAN Putative pre-mRNA-splicing factor ATP-dependent RNA helicase DHX15 OS=Homo sapiens GN=DHX15 PE=1 SV=2	90.932	3.8004e-05	1	NA	NA	NA	NA	4.7349	4.3325	5.135	9.6358	3					0					0					0					0					0	205880000	170430000	35444000	0	0
O43290	SNUT1_HUMAN	SART1	SNUT1_HUMAN U4/U6.U5 tri-snRNP-associated protein 1 OS=Homo sapiens GN=SART1 PE=1 SV=1	O43290	SNU66 homolog;Squamous cell carcinoma antigen recognized by T cells 1;U4/U6.U5 tri-snRNP-associated 110 kDa protein;U4/U6.U5 tri-snRNP-associated protein 1	SART1	>sp|O43290|SNUT1_HUMAN U4/U6.U5 tri-snRNP-associated protein 1 OS=Homo sapiens GN=SART1 PE=1 SV=1	90.254	0.053474	1	NA	NA	NA	NA					0	5.22958	2.63054	3.55991		1					0					0					0					0	0	0	0	5324800	4213300
O43395	PRPF3_HUMAN	PRPF3	PRPF3_HUMAN U4/U6 small nuclear ribonucleoprotein Prp3 OS=Homo sapiens GN=PRPF3 PE=1 SV=2	O43395;E7EVD1;B4DSY9	Pre-mRNA-splicing factor 3;U4/U6 small nuclear ribonucleoprotein Prp3;U4/U6 snRNP 90 kDa protein;cDNA FLJ50652, highly similar to U4/U6 small nuclear ribonucleoprotein Prp3	HPRP3;PRP3;PRPF3	>sp|O43395|PRPF3_HUMAN U4/U6 small nuclear ribonucleoprotein Prp3 OS=Homo sapiens GN=PRPF3 PE=1 SV=2;>tr|E7EVD1|E7EVD1_HUMAN U4/U6 small nuclear ribonucleoprotein Prp3 OS=Homo sapiens GN=PRPF3 PE=4 SV=1;>tr|B4DSY9|B4DSY9_HUMAN U4/U6 small nuclear ribonucle	77.528	0.00036724	1	NA	NA	NA	NA					0	8.07428	4.06124	5.49608	28.131	2					0					0					0					0	0	0	0	60586000	19862000
O43432-3	IF4G3_HUMAN	EIF4G3	IF4G3_HUMAN Isoform 3 of Eukaryotic translation initiation factor 4 gamma 3 OS=Homo sapiens GN=EIF4G3	O43432-3;O43432;Q504Z1;F5H564;F5H8J4	eIF-4-gamma II;Eukaryotic translation initiation factor 4 gamma 3;EIF4G3 protein	EIF4G3	>sp|O43432-3|IF4G3_HUMAN Isoform 3 of Eukaryotic translation initiation factor 4 gamma 3 OS=Homo sapiens GN=EIF4G3;>sp|O43432|IF4G3_HUMAN Eukaryotic translation initiation factor 4 gamma 3 OS=Homo sapiens GN=EIF4G3 PE=1 SV=2;>tr|Q504Z1|Q504Z1_HUMAN EIF4G3	177.28	4.8391e-05	1	NA	NA	NA	NA					0	4.10661	2.06569	2.7955	56.137	2					0					0					0					0	0	0	0	33676000	7124000
O43491	E41L2_HUMAN	EPB41L2	E41L2_HUMAN Band 4.1-like protein 2 OS=Homo sapiens GN=EPB41L2 PE=1 SV=1	O43491;E9PHY5;E9PPD9;E9PK52;Q68DV2;E9PII3;O43491-2;E9PQD2;E9PIG0;E9PRG1	Band 4.1-like protein 2;Generally expressed protein 4.1;Putative uncharacterized protein DKFZp781H1755	EPB41L2;DKFZp781H1755	>sp|O43491|E41L2_HUMAN Band 4.1-like protein 2 OS=Homo sapiens GN=EPB41L2 PE=1 SV=1;>tr|E9PHY5|E9PHY5_HUMAN Band 4.1-like protein 2 OS=Homo sapiens GN=EPB41L2 PE=4 SV=1;>tr|E9PPD9|E9PPD9_HUMAN Band 4.1-like protein 2 OS=Homo sapiens GN=EPB41L2 PE=4 SV=1;>t	112.59	0.044865	1	NA	NA	NA	NA					0	5.45941	2.74605	3.71622		1					0					0					0					0	0	0	0	3663300	2648100
O43747-2	AP1G1_HUMAN	AP1G1	AP1G1_HUMAN Isoform 2 of AP-1 complex subunit gamma-1 OS=Homo sapie	B3KXW5;J3KQU9;O43747-2;O43747	cDNA FLJ46199 fis, clone TESTI4007965, highly similar to AP-1 complex subunit gamma-1;Adapter-related protein complex 1 subunit gamma-1;Adaptor protein complex AP-1 subunit gamma-1;AP-1 complex subunit gamma-1;Clathrin assembly protein complex 1 gamma-1 large chain;Gamma1-adaptin;Golgi adaptor HA1/AP1 adaptin subunit gamma-1	ADTG;AP1G1;CLAPG1	>tr|B3KXW5|B3KXW5_HUMAN AP-1 complex subunit gamma-1 OS=Homo sapiens GN=AP1G1 PE=2 SV=1;>tr|J3KQU9|J3KQU9_HUMAN AP-1 complex subunit gamma-1 OS=Homo sapiens GN=AP1G1 PE=4 SV=1;>sp|O43747-2|AP1G1_HUMAN Isoform 2 of AP-1 complex subunit gamma-1 OS=Homo sapie	94.139	0.041283	1	NA	NA	NA	NA					0	26.2426	13.2003	17.8639		1					0					0					0					0	0	0	0	3073400	2413700
O60264	SMCA5_HUMAN	SMARCA5	SMCA5_HUMAN SWI/SNF-related matrix-associated actin-dependent regulator of chromatin subfamily A member 5 OS=Homo sapiens GN=SMARCA5 PE=1 SV=1	O60264	Sucrose nonfermenting protein 2 homolog;SWI/SNF-related matrix-associated actin-dependent regulator of chromatin subfamily A member 5	SMARCA5;SNF2H;WCRF135	>sp|O60264|SMCA5_HUMAN SWI/SNF-related matrix-associated actin-dependent regulator of chromatin subfamily A member 5 OS=Homo sapiens GN=SMARCA5 PE=1 SV=1	121.9	0.00043121	1	NA	NA	NA	NA					0	8.69187	4.37216	5.91684	225.84	2					0					0					0					0	2726300	0	2726300	7896300	3524700
O60506	HNRPQ_HUMAN	SYNCRIP	HNRPQ_HUMAN Heterogeneous nuclear ribonucleoprotein Q OS=Homo sapiens GN=SYNCRIP PE=1 SV=2	O60506;O60506-2;O60506-3;O60506-4;O60506-5	Glycine- and tyrosine-rich RNA-binding protein;Heterogeneous nuclear ribonucleoprotein Q;NS1-associated protein 1;Synaptotagmin-binding, cytoplasmic RNA-interacting protein	HNRPQ;NSAP1;SYNCRIP	>sp|O60506|HNRPQ_HUMAN Heterogeneous nuclear ribonucleoprotein Q OS=Homo sapiens GN=SYNCRIP PE=1 SV=2;>sp|O60506-2|HNRPQ_HUMAN Isoform 2 of Heterogeneous nuclear ribonucleoprotein Q OS=Homo sapiens GN=SYNCRIP;>sp|O60506-3|HNRPQ_HUMAN Isoform 3 of Heterogen	69.602	0.044556	1	NA	NA	NA	NA					0	4.537	2.28217	3.08846		1					0					0					0					0	0	0	0	11733000	5057800
O60942	MCE1_HUMAN	RNGTT	MCE1_HUMAN mRNA-capping enzyme OS=Homo sapiens GN=RNGTT PE=1 SV=1	O60942;O60942-2;O60942-4;Q5TCW7;O60942-3	GTP--RNA guanylyltransferase;HCAP1;HCE;mRNA 5-triphosphatase;mRNA guanylyltransferase;mRNA-capping enzyme;Polynucleotide 5-triphosphatase;RNA guanylyltransferase and 5-phosphatase	CAP1A;RNGTT;RP3-488C13.1-002	>sp|O60942|MCE1_HUMAN mRNA-capping enzyme OS=Homo sapiens GN=RNGTT PE=1 SV=1;>sp|O60942-2|MCE1_HUMAN Isoform 2 of mRNA-capping enzyme OS=Homo sapiens GN=RNGTT;>sp|O60942-4|MCE1_HUMAN Isoform 4 of mRNA-capping enzyme OS=Homo sapiens GN=RNGTT;>tr|Q5TCW7|Q5TC	68.556	0.020332	1	NA	NA	NA	NA					0	18.0222	9.06536	12.2682		1					0					0					0					0	0	0	0	1759100	1521600
O75643	U520_HUMAN	SNRNP200	U520_HUMAN U5 small nuclear ribonucleoprotein 200 kDa helicase OS=Homo sapiens GN=SNRNP200 PE=1 SV=2	O75643	Activating signal cointegrator 1 complex subunit 3-like 1;BRR2 homolog;U5 small nuclear ribonucleoprotein 200 kDa helicase;U5 snRNP-specific 200 kDa protein	ASCC3L1;HELIC2;KIAA0788;SNRNP200	>sp|O75643|U520_HUMAN U5 small nuclear ribonucleoprotein 200 kDa helicase OS=Homo sapiens GN=SNRNP200 PE=1 SV=2	244.5	0.00012669	1	NA	NA	NA	NA					0	8.142	4.09551	5.54245		1					0					0					0					0	1805800	0	1805800	11589000	8345100
O76031	CLPX_HUMAN	CLPX	CLPX_HUMAN ATP-dependent Clp protease ATP-binding subunit clpX-like, mitochondrial OS=Homo sapiens GN=CLPX PE=1 SV=2	O76031	ATP-dependent Clp protease ATP-binding subunit clpX-like, mitochondrial	CLPX	>sp|O76031|CLPX_HUMAN ATP-dependent Clp protease ATP-binding subunit clpX-like, mitochondrial OS=Homo sapiens GN=CLPX PE=1 SV=2	69.223	8.9114e-05	1	NA	NA	NA	NA					0	4.77646	2.40258	3.25141	200.32	4					0					0					0					0	0	0	0	72329000	23229000
O94776	MTA2_HUMAN	MTA2	MTA2_HUMAN Metastasis-associated protein MTA2 OS=Homo sapiens GN=MTA2 PE=1 SV=1	O94776	Metastasis-associated 1-like 1;Metastasis-associated protein MTA2;p53 target protein in deacetylase complex	MTA1L1;MTA2;PID	>sp|O94776|MTA2_HUMAN Metastasis-associated protein MTA2 OS=Homo sapiens GN=MTA2 PE=1 SV=1	75.022	4.3446e-05	1	NA	NA	NA	NA					0	8.88889	4.47127	6.05097	96.872	3					0					0					0					0	0	0	0	56869000	24538000
P04259	K2C6B_HUMAN	KRT6B	K2C6B_HUMAN Keratin, type II cytoskeletal 6B OS=Homo sapiens GN=KRT6B PE=1 SV=5	P04259	Cytokeratin-6B;Keratin, type II cytoskeletal 6B;Keratin-6B;Type-II keratin Kb10	K6B;KRT6B;KRTL1	>sp|P04259|K2C6B_HUMAN Keratin, type II cytoskeletal 6B OS=Homo sapiens GN=KRT6B PE=1 SV=5	60.066	4.3829e-51	1	NA	NA	NA	NA					0					0					0					0	0.20829	0.42614	9.96842		1					0	0	0	0	0	0
P05141	ADT2_HUMAN	SLC25A5	ADT2_HUMAN ADP/ATP translocase 2 OS=Homo sapiens GN=SLC25A5 PE=1 SV=7	P05141;P12235;Q9H0C2	Adenine nucleotide translocator 2;ADP,ATP carrier protein 2;ADP,ATP carrier protein, fibroblast isoform;ADP/ATP translocase 2;Solute carrier family 25 member 5;Adenine nucleotide translocator 1;ADP,ATP carrier protein 1;ADP,ATP carrier protein, heart/skeletal muscle isoform T1;ADP/ATP translocase 1;Solute carrier family 25 member 4;Adenine nucleotide translocator 4;ADP,ATP carrier protein 4;ADP/A…	ANT2;SLC25A5;ANT1;SLC25A4;AAC4;ANT4;SFEC;SLC25A31	>sp|P05141|ADT2_HUMAN ADP/ATP translocase 2 OS=Homo sapiens GN=SLC25A5 PE=1 SV=7;>sp|P12235|ADT1_HUMAN ADP/ATP translocase 1 OS=Homo sapiens GN=SLC25A4 PE=1 SV=4;>sp|Q9H0C2|ADT4_HUMAN ADP/ATP translocase 4 OS=Homo sapiens GN=SLC25A31 PE=1 SV=1	32.852	3.3004e-29	1	NA	NA	NA	NA					0	9.38174	3.7594	5.08759		1					0					0					0					0	0	0	0	27683000	24697000
P06737	PYGL_HUMAN	PYGL	PYGL_HUMAN Glycogen phosphorylase, liver form OS=Homo sapiens GN=PYGL PE=1 SV=4	P06737;E9PK47;F5H816;E9PMM6	Glycogen phosphorylase, liver form	PYGL	>sp|P06737|PYGL_HUMAN Glycogen phosphorylase, liver form OS=Homo sapiens GN=PYGL PE=1 SV=4;>tr|E9PK47|E9PK47_HUMAN Phosphorylase OS=Homo sapiens GN=PYGL PE=3 SV=1;>tr|F5H816|F5H816_HUMAN Phosphorylase OS=Homo sapiens GN=PYGL PE=3 SV=1;>tr|E9PMM6|E9PMM6_HUM	97.147	0.0051781	1	NA	NA	NA	NA					0	8.55725	4.30441	5.82515		1					0					0					0					0	0	0	0	4943500	3544700
P07910	HNRPC_HUMAN	HNRNPC	HNRPC_HUMAN Heterogeneous nuclear ribonucleoproteins C1/C2 OS=Homo sapiens GN=HNRNPC PE=1 SV=4	P07910;G3V2Q1;P07910-2;G3V4C1;B4DY08;G3V4W0;P07910-4;G3V576;P07910-3;G3V2D6;G3V575;G3V5V7;G3V555	Heterogeneous nuclear ribonucleoproteins C1/C2;cDNA FLJ53542, highly similar to Heterogeneous nuclear ribonucleoproteins C	HNRNPC;HNRPC	>sp|P07910|HNRPC_HUMAN Heterogeneous nuclear ribonucleoproteins C1/C2 OS=Homo sapiens GN=HNRNPC PE=1 SV=4;>tr|G3V2Q1|G3V2Q1_HUMAN Heterogeneous nuclear ribonucleoproteins C1/C2 OS=Homo sapiens GN=HNRNPC PE=4 SV=1;>sp|P07910-2|HNRPC_HUMAN Isoform C1 of Hete	33.67	0.036621	1	NA	NA	NA	NA					0	33.4728	13.4126	18.1512		1					0					0					0					0	0	0	0	80619000	65173000
P08237	K6PF_HUMAN	PFKM	K6PF_HUMAN 6-phosphofructokinase, muscle type OS=Homo sapiens GN=PFKM PE=1 SV=2	J3KNX3;P08237;P17858-2;P17858;P08237-2	6-phosphofructokinase, muscle type;Phosphofructo-1-kinase isozyme A;Phosphofructokinase 1;Phosphohexokinase;6-phosphofructokinase, liver type;Phosphofructo-1-kinase isozyme B	PFKM;PFKX;PFKL	>tr|J3KNX3|J3KNX3_HUMAN 6-phosphofructokinase, muscle type OS=Homo sapiens GN=PFKM PE=4 SV=1;>sp|P08237|K6PF_HUMAN 6-phosphofructokinase, muscle type OS=Homo sapiens GN=PFKM PE=1 SV=2;>sp|P17858-2|K6PL_HUMAN Isoform 2 of 6-phosphofructokinase, liver type O	93.253	0.00017668	1	NA	NA	NA	NA					0	8.4538	4.25242	5.75481		1					0					0					0					0	0	0	0	22650000	11348000
P08579	RU2B_HUMAN	SNRPB2	RU2B_HUMAN U2 small nuclear ribonucleoprotein B OS=Homo sapiens GN=SNRPB2 PE=1 SV=1	P08579	U2 small nuclear ribonucleoprotein B	SNRPB2	>sp|P08579|RU2B_HUMAN U2 small nuclear ribonucleoprotein B OS=Homo sapiens GN=SNRPB2 PE=1 SV=1	25.486	0.0092433	1	NA	NA	NA	NA	10.269	7.1018	8.41725		1					0					0					0					0					0	26220000	9889800	16330000	0	0
P08865	RSSA_HUMAN	RPSA	RSSA_HUMAN 40S ribosomal protein SA OS=Homo sapiens GN=RPSA PE=1 SV=4	A6NE09;P08865;C9J9K3	Putative uncharacterized protein ENSP00000346598;37 kDa laminin receptor precursor;37/67 kDa laminin receptor;40S ribosomal protein SA;67 kDa laminin receptor;Colon carcinoma laminin-binding protein;Laminin receptor 1;Laminin-binding protein precursor p40;Multidrug resistance-associated protein MGr1-Ag;NEM/1CHD4;Putative uncharacterized protein RPSA	LAMBR;LAMR1;RPSA	>tr|A6NE09|A6NE09_HUMAN Protein RPSAP58 OS=Homo sapiens GN=RPSAP58 PE=3 SV=1;>sp|P08865|RSSA_HUMAN 40S ribosomal protein SA OS=Homo sapiens GN=RPSA PE=1 SV=4;>tr|C9J9K3|C9J9K3_HUMAN 40S ribosomal protein SA (Fragment) OS=Homo sapiens GN=RPSA PE=3 SV=1	32.909	1.0038e-11	1	NA	NA	NA	NA					0	131.046	52.51	71.0618		1					0					0					0					0	4759100	0	4759100	11290000	5615400
P09543	CN37_HUMAN	CNP	CN37_HUMAN 2,3-cyclic-nucleotide 3-phosphodiesterase OS=Homo sapiens GN=CNP PE=1 SV=2	P09543;P09543-2	2,3-cyclic-nucleotide 3-phosphodiesterase	CNP	>sp|P09543|CN37_HUMAN 2,3-cyclic-nucleotide 3-phosphodiesterase OS=Homo sapiens GN=CNP PE=1 SV=2;>sp|P09543-2|CN37_HUMAN Isoform CNPI of 2,3-cyclic-nucleotide 3-phosphodiesterase OS=Homo sapiens GN=CNP	47.578	0.037202	1	NA	NA	NA	NA					0	5.74119	2.30054	3.11332		1					0					0					0					0	0	0	0	7654700	5710100
P09960	LKHA4_HUMAN	LTA4H	LKHA4_HUMAN Leukotriene A-4 hydrolase OS=Homo sapiens GN=LTA4H PE=1 SV=2	P09960;F8VV40;P09960-2;P09960-3;B4DEH5	Leukotriene A(4) hydrolase;Leukotriene A-4 hydrolase;cDNA FLJ51712, moderately similar to Leukotriene A-4 hydrolase (EC 3.3.2.6)	LTA4;LTA4H	>sp|P09960|LKHA4_HUMAN Leukotriene A-4 hydrolase OS=Homo sapiens GN=LTA4H PE=1 SV=2;>tr|F8VV40|F8VV40_HUMAN Leukotriene A-4 hydrolase OS=Homo sapiens GN=LTA4H PE=4 SV=1;>sp|P09960-2|LKHA4_HUMAN Isoform 2 of Leukotriene A-4 hydrolase OS=Homo sapiens GN=LTA4	69.284	0.042508	1	NA	NA	NA	NA					0	7.14031	3.59157	4.86047		1					0					0					0					0	0	0	0	4199100	2654600
P11216	PYGB_HUMAN	PYGB	PYGB_HUMAN Glycogen phosphorylase, brain form OS=Homo sapiens GN=PYGB PE=1 SV=5	P11216;P11217;P11217-2	Glycogen phosphorylase, brain form;Glycogen phosphorylase, muscle form;Myophosphorylase	PYGB;PYGM	>sp|P11216|PYGB_HUMAN Glycogen phosphorylase, brain form OS=Homo sapiens GN=PYGB PE=1 SV=5;>sp|P11217|PYGM_HUMAN Glycogen phosphorylase, muscle form OS=Homo sapiens GN=PYGM PE=1 SV=6;>sp|P11217-2|PYGM_HUMAN Isoform 2 of Glycogen phosphorylase, muscle form	96.695	0.0057536	1	NA	NA	NA	NA					0	11.2007	5.63412	7.62465	14.578	2					0					0					0					0	0	0	0	39894000	19581000
P13010	XRCC5_HUMAN	XRCC5	XRCC5_HUMAN X-ray repair cross-complementing protein 5 OS=Homo sapiens GN=XRCC5 PE=1 SV=3	P13010	86 kDa subunit of Ku antigen;ATP-dependent DNA helicase 2 subunit 2;ATP-dependent DNA helicase II 80 kDa subunit;CTC box-binding factor 85 kDa subunit;DNA repair protein XRCC5;Ku80;Ku86;Lupus Ku autoantigen protein p86;Nuclear factor IV;Thyroid-lupus autoantigen;X-ray repair complementing defective repair in Chinese hamster cells 5 (double-strand-break rejoining);X-ray repair cross-complementing …	G22P2;XRCC5	>sp|P13010|XRCC5_HUMAN X-ray repair cross-complementing protein 5 OS=Homo sapiens GN=XRCC5 PE=1 SV=3	82.704	2.436e-08	1	NA	NA	NA	NA					0	2.87704	1.44718	1.95847		1					0					0					0					0	6028200	0	6028200	8527700	3828800
P14625	ENPL_HUMAN	HSP90B1	ENPL_HUMAN Endoplasmin OS=Homo sapiens GN=HSP90B1 PE=1 SV=1	P14625	94 kDa glucose-regulated protein;Endoplasmin;gp96 homolog;Heat shock protein 90 kDa beta member 1;Tumor rejection antigen 1	GRP94;HSP90B1;TRA1	>sp|P14625|ENPL_HUMAN Endoplasmin OS=Homo sapiens GN=HSP90B1 PE=1 SV=1	92.468	1.4209e-07	1	NA	NA	NA	NA	0.43703	0.39989	0.473961		1					0					0					0					0					0	11538000	4477700	7060100	0	0
P15924	DESP_HUMAN	DSP	DESP_HUMAN Desmoplakin OS=Homo sapiens GN=DSP PE=1 SV=3	P15924;P15924-2	250/210 kDa paraneoplastic pemphigus antigen;Desmoplakin	DSP	>sp|P15924|DESP_HUMAN Desmoplakin OS=Homo sapiens GN=DSP PE=1 SV=3;>sp|P15924-2|DESP_HUMAN Isoform DPII of Desmoplakin OS=Homo sapiens GN=DSP	331.77	0.0038269	1	NA	NA	NA	NA					0	2.71724	1.36681	1.84971	30.867	2					0					0					0					0	0	0	0	9003300	5624800
P16615	AT2A2_HUMAN	ATP2A2	AT2A2_HUMAN Sarcoplasmic/endoplasmic reticulum calcium ATPase 2 OS=Homo sapiens GN=ATP2A2 PE=1 SV=1	P16615;P16615-3;P16615-2;P16615-5;F8VSH0	Calcium pump 2;Calcium-transporting ATPase sarcoplasmic reticulum type, slow twitch skeletal muscle isoform;Endoplasmic reticulum class 1/2 Ca(2+) ATPase;Sarcoplasmic/endoplasmic reticulum calcium ATPase 2	ATP2A2;ATP2B	>sp|P16615|AT2A2_HUMAN Sarcoplasmic/endoplasmic reticulum calcium ATPase 2 OS=Homo sapiens GN=ATP2A2 PE=1 SV=1;>sp|P16615-3|AT2A2_HUMAN Isoform 3 of Sarcoplasmic/endoplasmic reticulum calcium ATPase 2 OS=Homo sapiens GN=ATP2A2;>sp|P16615-2|AT2A2_HUMAN Isof	114.76	0.042702	1	NA	NA	NA	NA					0	3.10443	1.56155	2.11324		1					0					0					0					0	0	0	0	3962100	2823600
P18085	ARF4_HUMAN	ARF4	ARF4_HUMAN ADP-ribosylation factor 4 OS=Homo sapiens GN=ARF4 PE=1 SV=3	P18085;C9JAK5;C9JPM4	ADP-ribosylation factor 4;Putative uncharacterized protein ARF4	ARF2;ARF4	>sp|P18085|ARF4_HUMAN ADP-ribosylation factor 4 OS=Homo sapiens GN=ARF4 PE=1 SV=3;>tr|C9JAK5|C9JAK5_HUMAN ADP-ribosylation factor 4 OS=Homo sapiens GN=ARF4 PE=3 SV=1;>tr|C9JPM4|C9JPM4_HUMAN ADP-ribosylation factor 4 (Fragment) OS=Homo sapiens GN=ARF4 PE=3	20.511	6.8995e-07	1	NA	NA	NA	NA	7.1179	4.9224	5.83416		1					0					0					0					0					0	39735000	18421000	21314000	22088000	22088000
P20042	IF2B_HUMAN	EIF2S2	IF2B_HUMAN Eukaryotic translation initiation factor 2 subunit 2 OS=Homo sapiens GN=EIF2S2 PE=1 SV=2	P20042	Eukaryotic translation initiation factor 2 subunit 2;Eukaryotic translation initiation factor 2 subunit beta	EIF2B;EIF2S2	>sp|P20042|IF2B_HUMAN Eukaryotic translation initiation factor 2 subunit 2 OS=Homo sapiens GN=EIF2S2 PE=1 SV=2	38.388	0.0055027	1	NA	NA	NA	NA	3.8418	2.6568	3.14891		1					0					0					0					0					0	14786000	2915400	11871000	0	0
P22087	FBRL_HUMAN	FBL	FBRL_HUMAN rRNA 2-O-methyltransferase fibrillarin OS=Homo sapiens GN=FBL PE=1 SV=2	P22087	34 kDa nucleolar scleroderma antigen;rRNA 2-O-methyltransferase fibrillarin	FBL;FIB1;FLRN	>sp|P22087|FBRL_HUMAN rRNA 2-O-methyltransferase fibrillarin OS=Homo sapiens GN=FBL PE=1 SV=2	33.784	0.066887	1	NA	NA	NA	NA					0					0					0					0	0.14625	0.2992	6.99899		1					0	0	0	0	0	0
P22694-2	KAPCB_HUMAN	PRKACB	KAPCB_HUMAN Isoform 2 of cAMP-dependent protein kinase catalytic subunit beta OS=Homo sapiens GN=PRKACB	P22694-2;P22694-9;C9JK39;P22694-6;P22694-7;P22694-5;P17612;P22612;P22694;P17612-2;P22694-3;P22694-4;B1APG4	Putative uncharacterized protein PRKACB;cAMP-dependent protein kinase catalytic subunit alpha;cAMP-dependent protein kinase catalytic subunit gamma;cAMP-dependent protein kinase catalytic subunit beta;cDNA FLJ34101 fis, clone FCBBF3007631, highly similar to cAMP-dependent protein kinase, beta-catalytic subunit (EC 2.7.11.11);Protein kinase, cAMP-dependent, catalytic, beta	PRKACB;PKACA;PRKACA;PRKACG;RP11-82H13.1-005	>sp|P22694-2|KAPCB_HUMAN Isoform 2 of cAMP-dependent protein kinase catalytic subunit beta OS=Homo sapiens GN=PRKACB;>sp|P22694-9|KAPCB_HUMAN Isoform 9 of cAMP-dependent protein kinase catalytic subunit beta OS=Homo sapiens GN=PRKACB;>tr|C9JK39|C9JK39_HUMA	46.235	0.0077689	1	NA	NA	NA	NA	15.026	10.391	12.3157		1					0					0					0					0					0	16371000	3505400	12865000	0	0
P27708	PYR1_HUMAN	CAD	PYR1_HUMAN CAD protein OS=Homo sapiens GN=CAD PE=1 SV=3	P27708;F8VPD4	Aspartate carbamoyltransferase;CAD protein;Dihydroorotase;Glutamine-dependent carbamoyl-phosphate synthase	CAD	>sp|P27708|PYR1_HUMAN CAD protein OS=Homo sapiens GN=CAD PE=1 SV=3;>tr|F8VPD4|F8VPD4_HUMAN Dihydroorotase OS=Homo sapiens GN=CAD PE=3 SV=1	242.98	0.004539	1	NA	NA	NA	NA					0	4.19182	2.10855	2.8535		1					0					0					0					0	0	0	0	10030000	4158500
P31930	QCR1_HUMAN	UQCRC1	QCR1_HUMAN Cytochrome b-c1 complex subunit 1, mitochondrial OS=Homo sapiens GN=UQCRC1 PE=1 SV=3	P31930	Complex III subunit 1;Core protein I;Cytochrome b-c1 complex subunit 1, mitochondrial;Ubiquinol-cytochrome-c reductase complex core protein 1	UQCRC1	>sp|P31930|QCR1_HUMAN Cytochrome b-c1 complex subunit 1, mitochondrial OS=Homo sapiens GN=UQCRC1 PE=1 SV=3	52.645	0.042163	1	NA	NA	NA	NA	5.3188	3.6782	4.3595		1					0					0					0					0					0	9288100	3588800	5699300	0	0
P31948	STIP1_HUMAN	STIP1	STIP1_HUMAN Stress-induced-phosphoprotein 1 OS=Homo sapiens GN=STIP1 PE=1 SV=1	G3XAD8;P31948;F5H0T1;F5H783;F5GXD8	Hsc70/Hsp90-organizing protein;Renal carcinoma antigen NY-REN-11;Stress-induced-phosphoprotein 1;Transformation-sensitive protein IEF SSP 3521	STIP1	>tr|G3XAD8|G3XAD8_HUMAN Stress-induced-phosphoprotein 1 OS=Homo sapiens GN=STIP1 PE=4 SV=1;>sp|P31948|STIP1_HUMAN Stress-induced-phosphoprotein 1 OS=Homo sapiens GN=STIP1 PE=1 SV=1;>tr|F5H0T1|F5H0T1_HUMAN Stress-induced-phosphoprotein 1 OS=Homo sapiens GN=	68.08	0.04599	1	NA	NA	NA	NA					0					0					0					0					0	0.625391	0.503981	1.04143		1	0	0	0	0	0
P33176	KINH_HUMAN	KIF5B	KINH_HUMAN Kinesin-1 heavy chain OS=Homo sapiens GN=KIF5B PE=1 SV=1	P33176	Conventional kinesin heavy chain;Kinesin-1 heavy chain;Ubiquitous kinesin heavy chain	KIF5B;KNS;KNS1	>sp|P33176|KINH_HUMAN Kinesin-1 heavy chain OS=Homo sapiens GN=KIF5B PE=1 SV=1	109.68	3.1816e-47	1	NA	NA	NA	NA					0	7.25637	3.65017	4.93977	90.469	3					0					0					0					0	4003500	0	4003500	86645000	44286000
P33991	MCM4_HUMAN	MCM4	MCM4_HUMAN DNA replication licensing factor MCM4 OS=Homo sapiens GN=MCM4 PE=1 SV=5	P33991;J3KPV4;E5RG31;E7ER43;E5RHP5;E5RK04	CDC21 homolog;DNA replication licensing factor MCM4;P1-CDC21	CDC21;MCM4	>sp|P33991|MCM4_HUMAN DNA replication licensing factor MCM4 OS=Homo sapiens GN=MCM4 PE=1 SV=5;>tr|J3KPV4|J3KPV4_HUMAN DNA replication licensing factor MCM4 OS=Homo sapiens GN=MCM4 PE=4 SV=1;>tr|E5RG31|E5RG31_HUMAN DNA replication licensing factor MCM4 (Fra	96.557	0.0054037	1	NA	NA	NA	NA					0	3.39064	1.70552	2.30809	33.819	2					0					0					0					0	0	0	0	286690000	28623000
P35232	PHB_HUMAN	PHB	PHB_HUMAN Prohibitin OS=Homo sapiens GN=PHB PE=1 SV=1	P35232;C9JW96;E9PCW0;E7ESE2;C9JZ20;B4DY47;D6RBK0	Prohibitin;Putative uncharacterized protein PHB;cDNA FLJ51562, highly similar to Prohibitin	PHB	>sp|P35232|PHB_HUMAN Prohibitin OS=Homo sapiens GN=PHB PE=1 SV=1;>tr|C9JW96|C9JW96_HUMAN Prohibitin (Fragment) OS=Homo sapiens GN=PHB PE=4 SV=2;>tr|E9PCW0|E9PCW0_HUMAN Prohibitin OS=Homo sapiens GN=PHB PE=4 SV=1;>tr|E7ESE2|E7ESE2_HUMAN Prohibitin (Fragment	29.804	7.7685e-11	1	NA	NA	NA	NA					0	12.5109	5.01303	6.78414	63.625	2					0					0					0					0	0	0	0	34271000	24977000
P35579	MYH9_HUMAN	MYH9	MYH9_HUMAN Myosin-9 OS=Homo sapiens GN=MYH9 PE=1 SV=4	P35579;P35579-2	Cellular myosin heavy chain, type A;Myosin heavy chain 9;Myosin heavy chain, non-muscle IIa;Myosin-9;Non-muscle myosin heavy chain A;Non-muscle myosin heavy chain IIa	MYH9	>sp|P35579|MYH9_HUMAN Myosin-9 OS=Homo sapiens GN=MYH9 PE=1 SV=4;>sp|P35579-2|MYH9_HUMAN Isoform 2 of Myosin-9 OS=Homo sapiens GN=MYH9	226.53	0.016463	1	NA	NA	NA	NA					0	1.84454	0.927816	1.25561		1					0					0					0					0	0	0	0	127800000	2620000
P36578	RL4_HUMAN	RPL4	RL4_HUMAN 60S ribosomal protein L4 OS=Homo sapiens GN=RPL4 PE=1 SV=5	P36578;H3BM89	60S ribosomal protein L1;60S ribosomal protein L4	RPL1;RPL4	>sp|P36578|RL4_HUMAN 60S ribosomal protein L4 OS=Homo sapiens GN=RPL4 PE=1 SV=5;>tr|H3BM89|H3BM89_HUMAN 60S ribosomal protein L4 OS=Homo sapiens GN=RPL4 PE=4 SV=1	47.697	0.073213	1	NA	NA	NA	NA					0	392.588	197.472	267.239		1					0					0					0					0	0	0	0	9733000	8375900
P40227	TCPZ_HUMAN	CCT6A	TCPZ_HUMAN T-complex protein 1 subunit zeta OS=Homo sapiens GN=CCT6A PE=1 SV=3	P40227;B4DPJ8;A6NCD2	Acute morphine dependence-related protein 2;CCT-zeta-1;HTR3;T-complex protein 1 subunit zeta;Tcp20;cDNA FLJ52344, highly similar to T-complex protein 1 subunit zeta;cDNA, FLJ79129, highly similar to T-complex protein 1 subunit zeta;Putative uncharacterized protein CCT6A	CCT6;CCT6A;CCTZ	>sp|P40227|TCPZ_HUMAN T-complex protein 1 subunit zeta OS=Homo sapiens GN=CCT6A PE=1 SV=3;>tr|B4DPJ8|B4DPJ8_HUMAN T-complex protein 1 subunit zeta OS=Homo sapiens GN=CCT6A PE=2 SV=1;>tr|A6NCD2|A6NCD2_HUMAN T-complex protein 1 subunit zeta OS=Homo sapiens G	58.024	1.0988e-06	1	NA	NA	NA	NA					0					0	0.67981	0.72298	2.25635		1					0					0					0	0	0	0	0	0
P40939	ECHA_HUMAN	HADHA	ECHA_HUMAN Trifunctional enzyme subunit alpha, mitochondrial OS=Homo sapiens GN=HADHA PE=1 SV=2	P40939;H0YFD6	78 kDa gastrin-binding protein;Long chain 3-hydroxyacyl-CoA dehydrogenase;Long-chain enoyl-CoA hydratase;TP-alpha;Trifunctional enzyme subunit alpha, mitochondrial	HADH;HADHA	>sp|P40939|ECHA_HUMAN Trifunctional enzyme subunit alpha, mitochondrial OS=Homo sapiens GN=HADHA PE=1 SV=2;>tr|H0YFD6|H0YFD6_HUMAN Trifunctional enzyme subunit alpha, mitochondrial (Fragment) OS=Homo sapiens GN=HADHA PE=4 SV=1	82.999	4.2152e-05	1	NA	NA	NA	NA	7.164	6.5552	7.7694	57.334	2					0					0					0					0					0	41379000	23113000	18266000	0	0
P41091	IF2G_HUMAN	EIF2S3	IF2G_HUMAN Eukaryotic translation initiation factor 2 subunit 3 OS=Homo sapiens GN=EIF2S3 PE=1 SV=3	P41091;Q2VIR3	Eukaryotic translation initiation factor 2 subunit 3;Eukaryotic translation initiation factor 2 subunit gamma X;Eukaryotic translation initiation factor 2 subunit 3-like protein;Eukaryotic translation initiation factor 2 subunit gamma A	EIF2G;EIF2S3;EIF2S3L	>sp|P41091|IF2G_HUMAN Eukaryotic translation initiation factor 2 subunit 3 OS=Homo sapiens GN=EIF2S3 PE=1 SV=3;>sp|Q2VIR3|IF2GL_HUMAN Putative eukaryotic translation initiation factor 2 subunit 3-like protein OS=Homo sapiens GN=EIF2S3L PE=5 SV=2	51.109	0.00010798	1	NA	NA	NA	NA	0.18553	0.1283	0.152065		1					0					0					0					0					0	24124000	9532600	14592000	10426000	10426000
P41227	NAA10_HUMAN	NAA10	NAA10_HUMAN N-alpha-acetyltransferase 10 OS=Homo sapiens GN=NAA10 PE=1 SV=1	P41227;A6NM98	N-alpha-acetyltransferase 10, NatA catalytic subunit;N-terminal acetyltransferase complex ARD1 subunit homolog A;ARD1 homolog A, N-acetyltransferase (S. cerevisiae), isoform CRA_b;Putative uncharacterized protein NAA10	ARD1;ARD1A;NAA10;TE2;hCG_39228	>sp|P41227|NAA10_HUMAN N-alpha-acetyltransferase 10 OS=Homo sapiens GN=NAA10 PE=1 SV=1;>tr|A6NM98|A6NM98_HUMAN ARD1 homolog A, N-acetyltransferase (S. cerevisiae), isoform CRA_b OS=Homo sapiens GN=NAA10 PE=4 SV=1	26.458	4.1135e-05	1	NA	NA	NA	NA					0	7.8604	3.14961	4.26236		1					0					0					0					0	0	0	0	16635000	15205000
P47897	SYQ_HUMAN	QARS	SYQ_HUMAN Glutamine--tRNA ligase OS=Homo sapiens GN=QARS PE=1 SV=1	P47897;B4DWJ2;H7C0R3	Glutamine--tRNA ligase;Glutaminyl-tRNA synthetase;cDNA FLJ54314, highly similar to Glutaminyl-tRNA synthetase (EC 6.1.1.18)	QARS	>sp|P47897|SYQ_HUMAN Glutamine--tRNA ligase OS=Homo sapiens GN=QARS PE=1 SV=1;>tr|B4DWJ2|B4DWJ2_HUMAN Glutamine--tRNA ligase OS=Homo sapiens GN=QARS PE=2 SV=1;>tr|H7C0R3|H7C0R3_HUMAN Glutamine--tRNA ligase (Fragment) OS=Homo sapiens GN=QARS PE=4 SV=1	87.798	0.0039901	1	NA	NA	NA	NA					0	4.45951	2.24316	3.03567	5.1198	2					0					0					0					0	0	0	0	32839000	10582000
P49792	RBP2_HUMAN	RANBP2	RBP2_HUMAN E3 SUMO-protein ligase RanBP2 OS=Homo sapiens GN=RANBP2 PE=1 SV=2	P49792;E9PGT0;J3KNE0;J3KNY6;A6NKT7;Q7Z3J3;F8VYC4;P0DJD1;J3QTV4;P0DJD0;F8WBP7	358 kDa nucleoporin;E3 SUMO-protein ligase RanBP2;Nuclear pore complex protein Nup358;Nucleoporin Nup358;p270;Ran-binding protein 2;RanBP2-like and GRIP domain-containing protein 3;RanBP2-like and GRIP domain-containing protein 4	NUP358;RANBP2;RGP3;RGPD3;RGP4;RGPD4	>sp|P49792|RBP2_HUMAN E3 SUMO-protein ligase RanBP2 OS=Homo sapiens GN=RANBP2 PE=1 SV=2;>tr|E9PGT0|E9PGT0_HUMAN Putative peptidyl-prolyl cis-trans isomerase OS=Homo sapiens GN=RANBP2 PE=4 SV=1;>tr|J3KNE0|J3KNE0_HUMAN RanBP2-like and GRIP domain-containing	358.2	0.0020613	1	NA	NA	NA	NA					0	8.16327	4.1061	5.55679	16.937	2					0					0					0					0	0	0	0	22308000	18705000
P50570	DYN2_HUMAN	DNM2	DYN2_HUMAN Dynamin-2 OS=Homo sapiens GN=DNM2 PE=1 SV=2	E9PEQ4;F5H4R9;P50570;P50570-2;P50570-3;Q05193;Q05193-2;Q05193-4;Q05193-3;Q05193-5	Dynamin-2;Dynamin-1	DNM2;DYN2;DNM;DNM1	>tr|E9PEQ4|E9PEQ4_HUMAN Dynamin-2 OS=Homo sapiens GN=DNM2 PE=3 SV=1;>tr|F5H4R9|F5H4R9_HUMAN Dynamin-2 OS=Homo sapiens GN=DNM2 PE=3 SV=1;>sp|P50570|DYN2_HUMAN Dynamin-2 OS=Homo sapiens GN=DNM2 PE=1 SV=2;>sp|P50570-2|DYN2_HUMAN Isoform 2 of Dynamin-2 OS=Homo	97.965	3.3648e-06	1	NA	NA	NA	NA					0	6.21659	3.12705	4.23184		1					0					0					0					0	0	0	0	35870000	13538000
P52294	IMA1_HUMAN	KPNA1	IMA1_HUMAN Importin subunit alpha-1 OS=Homo sapiens GN=KPNA1 PE=1 SV=3	P52294;C9JYI4;C9J4U1;F2Z3G4;C9JWD9;C9J352	Importin subunit alpha-1;Karyopherin subunit alpha-1;Nucleoprotein interactor 1;RAG cohort protein 2;SRP1-beta;Putative uncharacterized protein KPNA1	KPNA1;RCH2	>sp|P52294|IMA1_HUMAN Importin subunit alpha-1 OS=Homo sapiens GN=KPNA1 PE=1 SV=3;>tr|C9JYI4|C9JYI4_HUMAN Importin subunit alpha-1 (Fragment) OS=Homo sapiens GN=KPNA1 PE=4 SV=1;>tr|C9J4U1|C9J4U1_HUMAN Importin subunit alpha-1 (Fragment) OS=Homo sapiens GN=	60.221	0.011593	1	NA	NA	NA	NA					0	10.8167	5.44099	7.3633		1					0					0					0					0	0	0	0	7099000	2928300
P55072	TERA_HUMAN	VCP	TERA_HUMAN Transitional endoplasmic reticulum ATPase OS=Homo sapiens GN=VCP PE=1 SV=4	P55072	15S Mg(2+)-ATPase p97 subunit;Transitional endoplasmic reticulum ATPase;Valosin-containing protein	VCP	>sp|P55072|TERA_HUMAN Transitional endoplasmic reticulum ATPase OS=Homo sapiens GN=VCP PE=1 SV=4	89.321	0.059001	1	NA	NA	NA	NA					0					0					0					0					0	0.554354	0.446768	0.923201		1	0	0	0	0	0
P55265-4	DSRAD_HUMAN	ADAR	DSRAD_HUMAN Isoform 4 of Double-stranded RNA-specific adenosine deaminase OS=Homo sapiens GN=ADAR	E7ENU4;P55265-4;P55265;P55265-2;H0YCK3;P55265-3;P55265-5	136 kDa double-stranded RNA-binding protein;Double-stranded RNA-specific adenosine deaminase;Interferon-inducible protein 4;K88DSRBP	ADAR;ADAR1;DSRAD;G1P1;IFI4	>tr|E7ENU4|E7ENU4_HUMAN Double-stranded RNA-specific adenosine deaminase OS=Homo sapiens GN=ADAR PE=4 SV=1;>sp|P55265-4|DSRAD_HUMAN Isoform 4 of Double-stranded RNA-specific adenosine deaminase OS=Homo sapiens GN=ADAR;>sp|P55265|DSRAD_HUMAN Double-stranded	140.83	0.073379	1	NA	NA	NA	NA					0	23.6664	11.9045	16.1103		1					0					0					0					0	0	0	0	12514000	8938000
P56182	RRP1_HUMAN	RRP1	RRP1_HUMAN Ribosomal RNA processing protein 1 homolog A OS=Homo sapiens GN=RRP1 PE=1 SV=1	P56182	Novel nuclear protein 1;Nucleolar protein Nop52;Ribosomal RNA processing protein 1 homolog A;RRP1-like protein	D21S2056E;NNP1;NOP52;RRP1;RRP1A	>sp|P56182|RRP1_HUMAN Ribosomal RNA processing protein 1 homolog A OS=Homo sapiens GN=RRP1 PE=1 SV=1	52.839	1.5065e-18	1	NA	NA	NA	NA					0	72.2648	28.957	39.1875		1					0					0					0					0	5513000	0	5513000	5072500	4909900
P61221	ABCE1_HUMAN	ABCE1	ABCE1_HUMAN ATP-binding cassette sub-family E member 1 OS=Homo sapiens GN=ABCE1 PE=1 SV=1	P61221;D6R9I9;D6RGF4	2-5-oligoadenylate-binding protein;ATP-binding cassette sub-family E member 1;HuHP68;Ribonuclease 4 inhibitor;RNase L inhibitor	ABCE1;OK/SW-cl.40;RLI;RNASEL1;RNASELI;RNS4I	>sp|P61221|ABCE1_HUMAN ATP-binding cassette sub-family E member 1 OS=Homo sapiens GN=ABCE1 PE=1 SV=1;>tr|D6R9I9|D6R9I9_HUMAN ATP-binding cassette sub-family E member 1 OS=Homo sapiens GN=ABCE1 PE=4 SV=1;>tr|D6RGF4|D6RGF4_HUMAN ATP-binding cassette sub-fami	67.314	0.001164	1	NA	NA	NA	NA					0	9.63577	4.84684	6.55923	57.789	2					0					0					0					0	0	0	0	31649000	16058000
P61513	RL37A_HUMAN	RPL37A	RL37A_HUMAN 60S ribosomal protein L37a OS=Homo sapiens GN=RPL37A PE=1 SV=2	P61513;E9PEL3;C9J4Z3;G5E9R3	60S ribosomal protein L37a;Putative uncharacterized protein RPL37A;Ribosomal protein L37a, isoform CRA_c	RPL37A;hCG_16380	>sp|P61513|RL37A_HUMAN 60S ribosomal protein L37a OS=Homo sapiens GN=RPL37A PE=1 SV=2;>tr|E9PEL3|E9PEL3_HUMAN 60S ribosomal protein L37a OS=Homo sapiens GN=RPL37A PE=4 SV=1;>tr|C9J4Z3|C9J4Z3_HUMAN 60S ribosomal protein L37a OS=Homo sapiens GN=RPL37A PE=4 S	10.275	0.030959	1	NA	NA	NA	NA					0					0					0					0					0	5.67569	5.51298	11.392		1	0	0	0	0	0
P62750	RL23A_HUMAN	RP	RL23A_HUMAN 60S ribosomal protein L23a OS=Homo sapiens GN=RP	A8MUS3;H7BY10;P62750	Putative uncharacterized protein RPL23A;Ribosomal protein L23a, isoform CRA_a;60S ribosomal protein L23a	hCG_1988529;RPL23A	>tr|A8MUS3|A8MUS3_HUMAN 60S ribosomal protein L23a OS=Homo sapiens GN=RPL23A PE=3 SV=1;>tr|H7BY10|H7BY10_HUMAN 60S ribosomal protein L23a (Fragment) OS=Homo sapiens GN=RPL23A PE=3 SV=1;>sp|P62750|RL23A_HUMAN 60S ribosomal protein L23a OS=Homo sapiens GN=RP	21.916	0.058607	1	NA	NA	NA	NA					0	17.4651	7.84129	10.6116	26.06	2					0					0					0					0	0	0	0	111570000	78414000
P62753	RS6_HUMAN	RPS6	RS6_HUMAN 40S ribosomal protein S6 OS=Homo sapiens GN=RPS6 PE=1 SV=1	P62753;A2A3R7	40S ribosomal protein S6;Phosphoprotein NP33;Ribosomal protein S6	OK/SW-cl.2;RPS6;RP11-513M16.6-004	>sp|P62753|RS6_HUMAN 40S ribosomal protein S6 OS=Homo sapiens GN=RPS6 PE=1 SV=1;>tr|A2A3R7|A2A3R7_HUMAN 40S ribosomal protein S6 OS=Homo sapiens GN=RPS6 PE=4 SV=1	28.68	2.7537e-06	1	NA	NA	NA	NA					0	5.31802	2.13097	2.88384	6.7259	2					0					0					0					0	0	0	0	855870000	157940000
P62906	RL10A_HUMAN	RPL10A	RL10A_HUMAN 60S ribosomal protein L10a OS=Homo sapiens GN=RPL10A PE=1 SV=2	P62906	60S ribosomal protein L10a;CSA-19;Neural precursor cell expressed developmentally down-regulated protein 6	NEDD6;RPL10A	>sp|P62906|RL10A_HUMAN 60S ribosomal protein L10a OS=Homo sapiens GN=RPL10A PE=1 SV=2	24.831	0.0025328	1	NA	NA	NA	NA					0	9.52835	3.81811	5.16704		1					0					0					0					0	0	0	0	26560000	17830000
Q01780	EXOSX_HUMAN	EXOSC10	EXOSX_HUMAN Exosome component 10 OS=Homo sapiens GN=EXOSC10 PE=1 SV=2	Q01780;Q01780-2	Autoantigen PM/Scl 2;Exosome component 10;P100 polymyositis-scleroderma overlap syndrome-associated autoantigen;Polymyositis/scleroderma autoantigen 100 kDa;Polymyositis/scleroderma autoantigen 2	EXOSC10;PMSCL;PMSCL2	>sp|Q01780|EXOSX_HUMAN Exosome component 10 OS=Homo sapiens GN=EXOSC10 PE=1 SV=2;>sp|Q01780-2|EXOSX_HUMAN Isoform 2 of Exosome component 10 OS=Homo sapiens GN=EXOSC10	100.83	0.073379	1	NA	NA	NA	NA					0	49.6524	24.9763	33.8004		1					0					0					0					0	0	0	0	13400000	8035900
Q06787	FMR1_HUMAN	FMR1	FMR1_HUMAN Fragile X mental retardation protein 1 OS=Homo sapiens GN=FMR1 PE=1 SV=1	Q06787;Q06787-3;Q06787-7;G8JL90;Q06787-5;Q06787-4;Q06787-2;G3V0J0;Q06787-6;Q06787-8;A8MQB8;G8JLE9;Q8IXW7	Fragile X mental retardation 1 protein;Putative uncharacterized protein FMR1;FMR1 protein	FMR1	>sp|Q06787|FMR1_HUMAN Fragile X mental retardation protein 1 OS=Homo sapiens GN=FMR1 PE=1 SV=1;>sp|Q06787-3|FMR1_HUMAN Isoform 2 of Fragile X mental retardation protein 1 OS=Homo sapiens GN=FMR1;>sp|Q06787-7|FMR1_HUMAN Isoform 7 of Fragile X mental retarda	71.174	0.0010472	1	NA	NA	NA	NA					0	107.955	54.3036	73.489		1					0					0					0					0	0	0	0	1073600	1067100
Q07020	RL18_HUMAN	RPL18	RL18_HUMAN 60S ribosomal protein L18 OS=Homo sapiens GN=RPL18 PE=1 SV=2	J3QQ67;Q07020;H0YHA7;G3V203;F8VWC5;F8VYV2;F8VUA6	60S ribosomal protein L18	RPL18	>tr|J3QQ67|J3QQ67_HUMAN 60S ribosomal protein L18 (Fragment) OS=Homo sapiens GN=RPL18 PE=4 SV=1;>sp|Q07020|RL18_HUMAN 60S ribosomal protein L18 OS=Homo sapiens GN=RPL18 PE=1 SV=2;>tr|H0YHA7|H0YHA7_HUMAN 60S ribosomal protein L18 (Fragment) OS=Homo sapiens	21.728	0.0134	1	NA	NA	NA	NA					0	4.0803	1.63498	2.21261		1					0					0					0					0	0	0	0	10583000	8654300
Q07021	C1QBP_HUMAN	C1QBP	C1QBP_HUMAN Complement component 1 Q subcomponent-binding protein, mitochondrial OS=Homo sapiens GN=C1QBP PE=1 SV=1	Q07021;I3L3B0;I3L3Q7	Complement component 1 Q subcomponent-binding protein, mitochondrial;GC1q-R protein;Glycoprotein gC1qBP;Hyaluronan-binding protein 1;Mitochondrial matrix protein p32;p33	C1QBP;GC1QBP;HABP1;SF2P32	>sp|Q07021|C1QBP_HUMAN Complement component 1 Q subcomponent-binding protein, mitochondrial OS=Homo sapiens GN=C1QBP PE=1 SV=1;>tr|I3L3B0|I3L3B0_HUMAN Complement component 1 Q subcomponent-binding protein, mitochondrial OS=Homo sapiens GN=C1QBP PE=4 SV=1;>	31.362	0.015587	1	NA	NA	NA	NA	1.0014	0.69253	0.820805		1					0					0					0					0					0	15489000	10227000	5261700	0	0
Q08379	GOGA2_HUMAN	GOLGA2	GOGA2_HUMAN Golgin subfamily A member 2 OS=Homo sapiens GN=GOLGA2 PE=1 SV=3	Q08379;Q08379-2	130 kDa cis-Golgi matrix protein;GM130 autoantigen;Golgin subfamily A member 2;Golgin-95	GOLGA2	>sp|Q08379|GOGA2_HUMAN Golgin subfamily A member 2 OS=Homo sapiens GN=GOLGA2 PE=1 SV=3;>sp|Q08379-2|GOGA2_HUMAN Isoform 2 of Golgin subfamily A member 2 OS=Homo sapiens GN=GOLGA2	113.08	1.2876e-08	1	NA	NA	NA	NA					0	4.59918	2.31342	3.13075		1					0					0					0					0	0	0	0	3269700	2514800
Q13123	RED_HUMAN	IK	RED_HUMAN Protein Red OS=Homo sapiens GN=IK PE=1 SV=3	Q13123	Cytokine IK;IK factor;Protein Red;Protein RER	IK;RED;RER	>sp|Q13123|RED_HUMAN Protein Red OS=Homo sapiens GN=IK PE=1 SV=3	65.601	0.032104	1	NA	NA	NA	NA					0	12.3156	6.19502	8.38372		1					0					0					0					0	0	0	0	8871600	7142000
Q13151	ROA0_HUMAN	HNRNPA0	ROA0_HUMAN Heterogeneous nuclear ribonucleoprotein A0 OS=Homo sapiens GN=HNRNPA0 PE=1 SV=1	Q13151	Heterogeneous nuclear ribonucleoprotein A0	HNRNPA0;HNRPA0	>sp|Q13151|ROA0_HUMAN Heterogeneous nuclear ribonucleoprotein A0 OS=Homo sapiens GN=HNRNPA0 PE=1 SV=1	30.84	7.7019e-05	1	NA	NA	NA	NA	8.7482	6.0499	7.17051		1					0					0					0					0					0	25481000	2504200	22977000	0	0
Q13895	BYST_HUMAN	BYSL	BYST_HUMAN Bystin OS=Homo sapiens GN=BYSL PE=1 SV=3	Q13895;F8WBL2	Bystin	BYSL	>sp|Q13895|BYST_HUMAN Bystin OS=Homo sapiens GN=BYSL PE=1 SV=3;>tr|F8WBL2|F8WBL2_HUMAN Bystin OS=Homo sapiens GN=BYSL PE=4 SV=1	49.601	3.3129e-07	1	NA	NA	NA	NA					0	3.41041	1.36653	1.84933		1					0					0					0					0	0	0	0	46493000	15651000
Q14103	HNRPD_HUMAN	HNRNPD	HNRPD_HUMAN Heterogeneous nuclear ribonucleoprotein D0 OS=Homo sapiens GN=HNRNPD PE=1 SV=1	Q14103;Q14103-2;Q14103-3;B4DTC3;Q14103-4;H0Y8G5;D6RAF8;H0YA96;D6RF44;F5H6R6	AU-rich element RNA-binding protein 1;Heterogeneous nuclear ribonucleoprotein D0;cDNA FLJ54150, highly similar to Heterogeneous nuclear ribonucleoprotein D0	AUF1;HNRNPD;HNRPD	>sp|Q14103|HNRPD_HUMAN Heterogeneous nuclear ribonucleoprotein D0 OS=Homo sapiens GN=HNRNPD PE=1 SV=1;>sp|Q14103-2|HNRPD_HUMAN Isoform 2 of Heterogeneous nuclear ribonucleoprotein D0 OS=Homo sapiens GN=HNRNPD;>sp|Q14103-3|HNRPD_HUMAN Isoform 3 of Heterogen	38.434	4.9507e-06	1	NA	NA	NA	NA					0	3.16036	1.26635	1.71375		1					0					0					0					0	0	0	0	5789700	4254300
Q14240-2	IF4A2_HUMAN	EIF4A2	IF4A2_HUMAN Isoform 2 of Eukaryotic initiation factor 4A-II OS=Homo sapiens GN=EIF4A2	Q14240-2;Q14240;P60842;E7EQG2;J3QLC4;J3KT12;J3QL43;J3KTB5;J3QR64;J3KS25;J3QLN6;J3QKZ9;J3KSN7	ATP-dependent RNA helicase eIF4A-2;Eukaryotic initiation factor 4A-II;ATP-dependent RNA helicase eIF4A-1;Eukaryotic initiation factor 4A-I	DDX2B;EIF4A2;EIF4F;DDX2A;EIF4A;EIF4A1	>sp|Q14240-2|IF4A2_HUMAN Isoform 2 of Eukaryotic initiation factor 4A-II OS=Homo sapiens GN=EIF4A2;>sp|Q14240|IF4A2_HUMAN Eukaryotic initiation factor 4A-II OS=Homo sapiens GN=EIF4A2 PE=1 SV=2;>sp|P60842|IF4A1_HUMAN Eukaryotic initiation factor 4A-I OS=Hom	46.489	0.054914	1	NA	NA	NA	NA					0					0					0					0	0.4153	0.84965	19.8753		1					0	0	0	0	0	0
Q14566	MCM6_HUMAN	MCM6	MCM6_HUMAN DNA replication licensing factor MCM6 OS=Homo sapiens GN=MCM6 PE=1 SV=1	Q14566	DNA replication licensing factor MCM6;p105MCM	MCM6	>sp|Q14566|MCM6_HUMAN DNA replication licensing factor MCM6 OS=Homo sapiens GN=MCM6 PE=1 SV=1	92.888	0.0002583	1	NA	NA	NA	NA					0	2.0092	1.01065	1.36772		1					0					0					0					0	0	0	0	20278000	7315000
Q14692	BMS1_HUMAN	BMS1	BMS1_HUMAN Ribosome biogenesis protein BMS1 homolog OS=Homo sapiens GN=BMS1 PE=1 SV=1	Q14692	Ribosome assembly protein BMS1 homolog;Ribosome biogenesis protein BMS1 homolog	BMS1;BMS1L;KIAA0187	>sp|Q14692|BMS1_HUMAN Ribosome biogenesis protein BMS1 homolog OS=Homo sapiens GN=BMS1 PE=1 SV=1	145.81	0.004359	1	NA	NA	NA	NA					0	3.66529	1.84366	2.49502		1					0					0					0					0	0	0	0	3755200	2814300
Q15008	PSMD6_HUMAN	PSMD6	PSMD6_HUMAN 26S proteasome non-ATPase regulatory subunit 6 OS=Homo sapiens GN=PSMD6 PE=1 SV=1	C9IZE4;Q15008;C9J7B7	Proteasome (Prosome, macropain) 26S subunit, non-ATPase, 6, isoform CRA_b;Putative uncharacterized protein PSMD6;26S proteasome non-ATPase regulatory subunit 6;26S proteasome regulatory subunit RPN7;26S proteasome regulatory subunit S10;Breast cancer-associated protein SGA-113M;p42A;Phosphonoformate immuno-associated protein 4;Proteasome regulatory particle subunit p44S10	hCG_23509;PSMD6;KIAA0107;PFAAP4	>tr|C9IZE4|C9IZE4_HUMAN 26S proteasome non-ATPase regulatory subunit 6 OS=Homo sapiens GN=PSMD6 PE=4 SV=1;>sp|Q15008|PSMD6_HUMAN 26S proteasome non-ATPase regulatory subunit 6 OS=Homo sapiens GN=PSMD6 PE=1 SV=1;>tr|C9J7B7|C9J7B7_HUMAN 26S proteasome non-AT	51.922	0.0070407	1	NA	NA	NA	NA	3.5915	2.4837	2.94375		1					0					0					0					0					0	16436000	4538700	11897000	0	0
Q15021	CND1_HUMAN	NCAPD2	CND1_HUMAN Condensin complex subunit 1 OS=Homo sapiens GN=NCAPD2 PE=1 SV=3	Q15021;F5GZJ1;E7EN77	Chromosome condensation-related SMC-associated protein 1;Chromosome-associated protein D2;Condensin complex subunit 1;Non-SMC condensin I complex subunit D2;XCAP-D2 homolog	CAPD2;CNAP1;KIAA0159;NCAPD2	>sp|Q15021|CND1_HUMAN Condensin complex subunit 1 OS=Homo sapiens GN=NCAPD2 PE=1 SV=3;>tr|F5GZJ1|F5GZJ1_HUMAN Condensin complex subunit 1 OS=Homo sapiens GN=NCAPD2 PE=3 SV=1;>tr|E7EN77|E7EN77_HUMAN Condensin complex subunit 1 (Fragment) OS=Homo sapiens GN=	157.18	1.6581e-07	1	NA	NA	NA	NA					0	4.02139	2.02282	2.73748	39.366	2					0					0					0					0	0	0	0	31459000	11758000
Q15345	LRC41_HUMAN	LRRC41	LRC41_HUMAN Leucine-rich repeat-containing protein 41 OS=Homo sapiens GN=LRRC41 PE=1 SV=3	Q15345;Q15345-3	Leucine-rich repeat-containing protein 41;Protein Muf1	LRRC41;MUF1;PP7759	>sp|Q15345|LRC41_HUMAN Leucine-rich repeat-containing protein 41 OS=Homo sapiens GN=LRRC41 PE=1 SV=3;>sp|Q15345-3|LRC41_HUMAN Isoform 3 of Leucine-rich repeat-containing protein 41 OS=Homo sapiens GN=LRRC41	88.649	1.8963e-07	1	NA	NA	NA	NA					0	105.901	53.268	72.0876	198.27	2					0					0					0					0	0	0	0	9435600	6924600
Q15365	PCBP1_HUMAN	PCBP1	PCBP1_HUMAN Poly(rC)-binding protein 1 OS=Homo sapiens GN=PCBP1 PE=1 SV=2	Q15365	Alpha-CP1;Heterogeneous nuclear ribonucleoprotein E1;Nucleic acid-binding protein SUB2.3;Poly(rC)-binding protein 1	PCBP1	>sp|Q15365|PCBP1_HUMAN Poly(rC)-binding protein 1 OS=Homo sapiens GN=PCBP1 PE=1 SV=2	37.497	0.0073035	1	NA	NA	NA	NA					0	0.0438904	0.0175871	0.0238006		1					0					0					0					0	0	0	0	451360000	9376600
Q15424	SAFB1_HUMAN	SAFB	SAFB1_HUMAN Scaffold attachment factor B1 OS=Homo sapiens GN=SAFB PE=1 SV=4	Q15424;F5H0H3;B7Z2F6;F5GZU3	HSP27 estrogen response element-TATA box-binding protein;Scaffold attachment factor B1;cDNA FLJ54744, highly similar to Scaffold attachment factor B	HAP;HET;SAFB;SAFB1	>sp|Q15424|SAFB1_HUMAN Scaffold attachment factor B1 OS=Homo sapiens GN=SAFB PE=1 SV=4;>tr|F5H0H3|F5H0H3_HUMAN Scaffold attachment factor B1 OS=Homo sapiens GN=SAFB PE=4 SV=1;>tr|B7Z2F6|B7Z2F6_HUMAN Scaffold attachment factor B1 OS=Homo sapiens GN=SAFB PE=	102.64	1.029e-24	1	NA	NA	NA	NA					0	12.357	6.21581	8.41186	57.375	4					0					0					0					0	0	0	0	32703000	17104000
Q15637-5	SF01_HUMAN	SF1	SF01_HUMAN Isoform 5 of Splicing factor 1 OS=Homo sapiens GN=SF1	Q15637-5;Q15637;Q15637-2;Q15637-3;C9JJE2;Q15637-6;Q15637-4;B4DX42	Mammalian branch point-binding protein;Splicing factor 1;Transcription factor ZFM1;Zinc finger gene in MEN1 locus;Zinc finger protein 162;Putative uncharacterized protein SF1;cDNA FLJ54064, highly similar to Splicing factor 1	SF1;ZFM1;ZNF162	>sp|Q15637-5|SF01_HUMAN Isoform 5 of Splicing factor 1 OS=Homo sapiens GN=SF1;>sp|Q15637|SF01_HUMAN Splicing factor 1 OS=Homo sapiens GN=SF1 PE=1 SV=4;>sp|Q15637-2|SF01_HUMAN Isoform 2 of Splicing factor 1 OS=Homo sapiens GN=SF1;>sp|Q15637-3|SF01_HUMAN Iso	80.62	0.04273	1	NA	NA	NA	NA					0	13.459	6.77002	9.16187		1					0					0					0					0	0	0	0	8396600	5817800
Q29RF7	PDS5A_HUMAN	PDS5A	PDS5A_HUMAN Sister chromatid cohesion protein PDS5 homolog A OS=Homo sapiens GN=PDS5A PE=1 SV=1	Q29RF7	Cell proliferation-inducing gene 54 protein;Sister chromatid cohesion protein 112;Sister chromatid cohesion protein PDS5 homolog A	KIAA0648;PDS5;PDS5A;PIG54	>sp|Q29RF7|PDS5A_HUMAN Sister chromatid cohesion protein PDS5 homolog A OS=Homo sapiens GN=PDS5A PE=1 SV=1	150.83	0.00093628	1	NA	NA	NA	NA					0	10.1021	5.08156	6.87687		1					0					0					0					0	0	0	0	6058900	5719900
Q2NL82	TSR1_HUMAN	TSR1	TSR1_HUMAN Pre-rRNA-processing protein TSR1 homolog OS=Homo sapiens GN=TSR1 PE=1 SV=1	Q2NL82	Pre-rRNA-processing protein TSR1 homolog	KIAA1401;TSR1	>sp|Q2NL82|TSR1_HUMAN Pre-rRNA-processing protein TSR1 homolog OS=Homo sapiens GN=TSR1 PE=1 SV=1	91.809	0.00089817	1	NA	NA	NA	NA					0	11.4479	5.75838	7.79281	82.604	2					0					0					0					0	0	0	0	20293000	13096000
Q32P28-3	P3H1_HUMAN	LEPRE1	P3H1_HUMAN Isoform 3 of Prolyl 3-hydroxylase 1 OS=Homo sapiens GN=LEPRE1	Q32P28-3;Q32P28	Growth suppressor 1;Leucine- and proline-enriched proteoglycan 1;Prolyl 3-hydroxylase 1	GROS1;LEPRE1;P3H1;PSEC0109	>sp|Q32P28-3|P3H1_HUMAN Isoform 3 of Prolyl 3-hydroxylase 1 OS=Homo sapiens GN=LEPRE1;>sp|Q32P28|P3H1_HUMAN Prolyl 3-hydroxylase 1 OS=Homo sapiens GN=LEPRE1 PE=1 SV=2	90.615	0.041478	1	NA	NA	NA	NA					0	1.29956	0.65368	0.884625		1					0					0					0					0	0	0	0	80759000	6130100
Q3ZCQ8-2	TIM50_HUMAN	TIMM50	TIM50_HUMAN Isoform 2 of Mitochondrial import inner membrane translocase subunit TIM50 OS=Homo sapiens GN=TIMM50	Q3ZCQ8-2;Q3ZCQ8;Q330K1	Mitochondrial import inner membrane translocase subunit TIM50;TIM50L;TIMM50 protein	PRO1512;TIM50;TIMM50	>sp|Q3ZCQ8-2|TIM50_HUMAN Isoform 2 of Mitochondrial import inner membrane translocase subunit TIM50 OS=Homo sapiens GN=TIMM50;>sp|Q3ZCQ8|TIM50_HUMAN Mitochondrial import inner membrane translocase subunit TIM50 OS=Homo sapiens GN=TIMM50 PE=1 SV=2;>tr|Q330K	50.464	7.9043e-19	1	NA	NA	NA	NA					0	4.57813	1.83446	2.48257		1					0					0					0					0	9350400	0	9350400	9714300	8694000
Q5HYK7	SH319_HUMAN	SH3D19	SH319_HUMAN SH3 domain-containing protein 19 OS=Homo sapiens GN=SH3D19 PE=1 SV=2	Q5HYK7;Q5HYK7-2	ADAM-binding protein Eve-1;EEN-binding protein;SH3 domain-containing protein 19	SH3D19	>sp|Q5HYK7|SH319_HUMAN SH3 domain-containing protein 19 OS=Homo sapiens GN=SH3D19 PE=1 SV=2;>sp|Q5HYK7-2|SH319_HUMAN Isoform 2 of SH3 domain-containing protein 19 OS=Homo sapiens GN=SH3D19	86.524	0.073291	1	NA	NA	NA	NA					0	4.51528	2.27128	3.07373		1					0					0					0					0	0	0	0	46544000	7645800
Q5JTZ9	SYAM_HUMAN	AARS2	SYAM_HUMAN Alanine--tRNA ligase, mitochondrial OS=Homo sapiens GN=AARS2 PE=1 SV=1	Q5JTZ9	Alanine--tRNA ligase;Alanyl-tRNA synthetase-like;Probable alanyl-tRNA synthetase, mitochondrial	AARS2;AARSL;KIAA1270	>sp|Q5JTZ9|SYAM_HUMAN Alanine--tRNA ligase, mitochondrial OS=Homo sapiens GN=AARS2 PE=1 SV=1	107.34	0.0054531	1	NA	NA	NA	NA					0	15.4868	7.78998	10.5422	207.16	2					0					0					0					0	0	0	0	13620000	6726100
Q5T1B0	AXDN1_HUMAN	AXDND1	AXDN1_HUMAN Axonemal dynein light chain domain-containing protein 1 OS=Homo sapiens GN=AXDND1 PE=1 SV=1	Q5T1B0;F5GWM2;A6H900;D6RB87;D6R9B7	Uncharacterized protein C1orf125;C1orf125 protein	C1orf125	>sp|Q5T1B0|AXDN1_HUMAN Axonemal dynein light chain domain-containing protein 1 OS=Homo sapiens GN=AXDND1 PE=1 SV=1;>tr|F5GWM2|F5GWM2_HUMAN Axonemal dynein light chain domain-containing protein 1 OS=Homo sapiens GN=AXDND1 PE=4 SV=1;>tr|A6H900|A6H900_HUMAN A	118.03	0.011579	1	NA	NA	NA	NA					0					0					0					0	1.3295	2.7199	63.6249		1					0	0	0	0	0	0
Q5T5E6	Q5T5E6_HUMAN	KCNK1	Q5T5E6_HUMAN Potassium channel subfamily K member 1 (Fragment) OS=Homo sapiens GN=KCNK1 PE=2 SV=1	Q5T5E6	Potassium channel, subfamily K, member 1	KCNK1;RP4-550F15.1-006	>tr|Q5T5E6|Q5T5E6_HUMAN Potassium channel subfamily K member 1 (Fragment) OS=Homo sapiens GN=KCNK1 PE=2 SV=1	27.531	0.059737	1	NA	NA	NA	NA	6.3326	4.3794	5.19058		1					0					0					0					0					0	94110000	13518000	80592000	0	0
Q5T8P6	RBM26_HUMAN	RBM26	RBM26_HUMAN RNA-binding protein 26 OS=Homo sapiens GN=RBM26 PE=1 SV=3	Q5T8P6;Q5T8P6-2;Q5T8P6-3;Q5T8P6-4;Q5T8P6-5	CTCL tumor antigen se70-2;RNA-binding motif protein 26;RNA-binding protein 26	C13orf10;PRO1777;RBM26	>sp|Q5T8P6|RBM26_HUMAN RNA-binding protein 26 OS=Homo sapiens GN=RBM26 PE=1 SV=3;>sp|Q5T8P6-2|RBM26_HUMAN Isoform 2 of RNA-binding protein 26 OS=Homo sapiens GN=RBM26;>sp|Q5T8P6-3|RBM26_HUMAN Isoform 3 of RNA-binding protein 26 OS=Homo sapiens GN=RBM26;>sp	113.6	6.7945e-11	1	NA	NA	NA	NA					0	3.16676	1.59294	2.15573		1					0					0					0					0	0	0	0	11159000	4538500
Q5VU36	F75A5_HUMAN	FAM75A5	F75A5_HUMAN Protein FAM75A5 OS=Homo sapiens GN=FAM75A5 PE=2 SV=1	Q5VU36	Protein FAM75A5	FAM75A5	>sp|Q5VU36|F75A5_HUMAN Protein FAM75A5 OS=Homo sapiens GN=FAM75A5 PE=2 SV=1	148.69	0.044355	1	NA	NA	NA	NA					0	1.54376	0.618582	0.837127		1					0					0					0					0	0	0	0	111450000	34671000
Q658Y4	F91A1_HUMAN	FAM91A1	F91A1_HUMAN Protein FAM91A1 OS=Homo sapiens GN=FAM91A1 PE=1 SV=3	Q658Y4;E7ER68;G3V120	Protein FAM91A1	FAM91A1	>sp|Q658Y4|F91A1_HUMAN Protein FAM91A1 OS=Homo sapiens GN=FAM91A1 PE=1 SV=3;>tr|E7ER68|E7ER68_HUMAN Protein FAM91A1 OS=Homo sapiens GN=FAM91A1 PE=4 SV=1;>tr|G3V120|G3V120_HUMAN Family with sequence similarity 91, member A1, isoform CRA_c OS=Homo sapiens GN	93.908	0.070012	1	NA	NA	NA	NA					0					0					0					0					0	1.16753	0.940911	1.9443		1	0	0	0	0	0
Q69YL0	YC029_HUMAN	YC029	YC029_HUMAN Uncharacterized protein DKFZp762I1415 OS=Homo sapiens PE=4 SV=1	Q69YL0	Uncharacterized protein DKFZp762I1415		>sp|Q69YL0|YC029_HUMAN Uncharacterized protein DKFZp762I1415 OS=Homo sapiens PE=4 SV=1	10.89	0.064081	1	NA	NA	NA	NA					0					0					0					0					0	319.785	257.712	532.536		1	0	0	0	0	0
Q6IQ23-2	PKHA7_HUMAN	PLEKHA7	PKHA7_HUMAN Isoform 2 of Pleckstrin homology domain-containing family A member 7 OS=Homo sapiens GN=PLEKHA7	E9PKC0;Q6IQ23-2;Q6IQ23;H0YDE2;Q6IQ23-3	Pleckstrin homology domain-containing family A member 7	PLEKHA7	>tr|E9PKC0|E9PKC0_HUMAN Pleckstrin homology domain-containing family A member 7 OS=Homo sapiens GN=PLEKHA7 PE=4 SV=1;>sp|Q6IQ23-2|PKHA7_HUMAN Isoform 2 of Pleckstrin homology domain-containing family A member 7 OS=Homo sapiens GN=PLEKHA7;>sp|Q6IQ23|PKHA7_H	144.42	0.020583	1	NA	NA	NA	NA					0					0					0					0					0	1.26852	1.0223	2.11247		1	0	0	0	0	0
Q6L8Q7	PDE12_HUMAN	PDE12	PDE12_HUMAN 2,5-phosphodiesterase 12 OS=Homo sapiens GN=PDE12 PE=1 SV=2	Q6L8Q7;Q6L8Q7-2;F6T1Q0	2,5-phosphodiesterase 12	PDE12	>sp|Q6L8Q7|PDE12_HUMAN 2,5-phosphodiesterase 12 OS=Homo sapiens GN=PDE12 PE=1 SV=2;>sp|Q6L8Q7-2|PDE12_HUMAN Isoform 2 of 2,5-phosphodiesterase 12 OS=Homo sapiens GN=PDE12;>tr|F6T1Q0|F6T1Q0_HUMAN 2,5-phosphodiesterase 12 OS=Homo sapiens GN=PDE12 PE=4	67.351	0.054338	1	NA	NA	NA	NA					0	3.24317	1.63132	2.20767		1					0					0					0					0	0	0	0	22786000	3576500
Q6P1N0	C2D1A_HUMAN	CC2D1A	C2D1A_HUMAN Coiled-coil and C2 domain-containing protein 1A OS=Homo sapiens GN=CC2D1A PE=1 SV=1	Q6P1N0;Q6P1N0-2	Coiled-coil and C2 domain-containing protein 1A;Five repressor element under dual repression-binding protein 1;Putative NF-kappa-B-activating protein 023N	CC2D1A	>sp|Q6P1N0|C2D1A_HUMAN Coiled-coil and C2 domain-containing protein 1A OS=Homo sapiens GN=CC2D1A PE=1 SV=1;>sp|Q6P1N0-2|C2D1A_HUMAN Isoform 2 of Coiled-coil and C2 domain-containing protein 1A OS=Homo sapiens GN=CC2D1A	104.06	0.061983	1	NA	NA	NA	NA					0	3.17148	1.59528	2.15889		1					0					0					0					0	0	0	0	20373000	3808300
Q6PJT7	ZC3HE_HUMAN	ZC3H14	ZC3HE_HUMAN Zinc finger CCCH domain-containing protein 14 OS=Homo sapiens GN=ZC3H14 PE=1 SV=1	Q6PJT7;Q6PJT7-2;G3V5R4;Q6PJT7-5;H0YJA2;G3V256;Q6PJT7-3;Q6PJT7-4;G3V5I6;H0YJ87	Renal carcinoma antigen NY-REN-37;Zinc finger CCCH domain-containing protein 14	ZC3H14	>sp|Q6PJT7|ZC3HE_HUMAN Zinc finger CCCH domain-containing protein 14 OS=Homo sapiens GN=ZC3H14 PE=1 SV=1;>sp|Q6PJT7-2|ZC3HE_HUMAN Isoform 2 of Zinc finger CCCH domain-containing protein 14 OS=Homo sapiens GN=ZC3H14;>tr|G3V5R4|G3V5R4_HUMAN Zinc finger CCCH	82.875	0.063601	1	NA	NA	NA	NA					0	5.47855	2.75573	3.72933		1					0					0					0					0	0	0	0	2636200	2163500
Q6PKG0	LARP1_HUMAN	LARP1	LARP1_HUMAN La-related protein 1 OS=Homo sapiens GN=LARP1 PE=1 SV=2	Q6PKG0;Q6PKG0-3;E5RH50	La ribonucleoprotein domain family member 1;La-related protein 1	KIAA0731;LARP;LARP1	>sp|Q6PKG0|LARP1_HUMAN La-related protein 1 OS=Homo sapiens GN=LARP1 PE=1 SV=2;>sp|Q6PKG0-3|LARP1_HUMAN Isoform 2 of La-related protein 1 OS=Homo sapiens GN=LARP1;>tr|E5RH50|E5RH50_HUMAN La-related protein 1 (Fragment) OS=Homo sapiens GN=LARP1 PE=4 SV=1	123.51	4.4099e-05	1	NA	NA	NA	NA					0	21.6179	10.8739	14.7157	72.349	2					0					0					0					0	0	0	0	10190000	8588400
Q6UB35	C1TM_HUMAN	MTHFD1L	C1TM_HUMAN Monofunctional C1-tetrahydrofolate synthase, mitochondrial OS=Homo sapiens GN=MTHFD1L PE=1 SV=1	Q6UB35	Formyltetrahydrofolate synthetase;Monofunctional C1-tetrahydrofolate synthase, mitochondrial	FTHFSDC1;MTHFD1L	>sp|Q6UB35|C1TM_HUMAN Monofunctional C1-tetrahydrofolate synthase, mitochondrial OS=Homo sapiens GN=MTHFD1L PE=1 SV=1	105.79	0.0012705	1	NA	NA	NA	NA					0	5.27649	2.65421	3.59194	24.858	2					0					0					0					0	0	0	0	10004000	8248200
Q6Y7W6	PERQ2_HUMAN	GIGYF2	PERQ2_HUMAN PERQ amino acid-rich with GYF domain-containing protein 2 OS=Homo sapiens GN=GIGYF2 PE=1 SV=1	I1E4Y6;Q6Y7W6;E9PBB0;E9PC50;E7ESB6;C9JHW1;Q6Y7W6-3;B8ZZD2;C9J7G1	GRB10-interacting GYF protein 2;PERQ amino acid-rich with GYF domain-containing protein 2;Trinucleotide repeat-containing gene 15 protein;Putative uncharacterized protein GIGYF2	GIGYF2;KIAA0642;PERQ2;TNRC15	>tr|I1E4Y6|I1E4Y6_HUMAN PERQ amino acid-rich with GYF domain-containing protein 2 OS=Homo sapiens GN=GIGYF2 PE=4 SV=1;>sp|Q6Y7W6|PERQ2_HUMAN PERQ amino acid-rich with GYF domain-containing protein 2 OS=Homo sapiens GN=GIGYF2 PE=1 SV=1;>tr|E9PBB0|E9PBB0_HUM	152.53	0.0030848	1	NA	NA	NA	NA	3.5597	3.2572	3.86052		1					0					0					0					0					0	9094000	3168700	5925300	3189300	3189300
Q7L2E3-2	DHX30_HUMAN	DHX30	DHX30_HUMAN Isoform 2 of Putative ATP-dependent RNA helicase DHX30 OS=Homo sapiens GN=DHX30	Q7L2E3-2;Q7L2E3;H7BXY3;Q7L2E3-3	DEAH box protein 30;Putative ATP-dependent RNA helicase DHX30	DDX30;DHX30;KIAA0890	>sp|Q7L2E3-2|DHX30_HUMAN Isoform 2 of Putative ATP-dependent RNA helicase DHX30 OS=Homo sapiens GN=DHX30;>sp|Q7L2E3|DHX30_HUMAN Putative ATP-dependent RNA helicase DHX30 OS=Homo sapiens GN=DHX30 PE=1 SV=1;>tr|H7BXY3|H7BXY3_HUMAN Putative ATP-dependent RNA	136.11	0.0064734	1	NA	NA	NA	NA	1.1754	1.0755	1.27471	51.527	2					0					0					0					0					0	68891000	58856000	10034000	0	0
Q7Z2T5	TRM1L_HUMAN	TRMT1L	TRM1L_HUMAN TRMT1-like protein OS=Homo sapiens GN=TRMT1L PE=1 SV=2	Q7Z2T5	TRM1-like protein	C1orf25;MSTP070;TRM1L	>sp|Q7Z2T5|TRM1L_HUMAN TRMT1-like protein OS=Homo sapiens GN=TRMT1L PE=1 SV=2	81.746	2.9817e-09	1	NA	NA	NA	NA					0	1.9609	0.986388	1.33488		1					0					0					0					0	0	0	0	4127500	2805700
Q7Z6R9	AP2D_HUMAN	TFAP2D	AP2D_HUMAN Transcription factor AP-2-delta OS=Homo sapiens GN=TFAP2D PE=2 SV=1	Q7Z6R9	Activating enhancer-binding protein 2-delta;Transcription factor AP-2-beta-like 1;Transcription factor AP-2-delta	TFAP2BL1;TFAP2D	>sp|Q7Z6R9|AP2D_HUMAN Transcription factor AP-2-delta OS=Homo sapiens GN=TFAP2D PE=2 SV=1	49.577	0.018364	1	NA	NA	NA	NA					0	1.56272	0.701557	0.949418	2.2	2					0					0					0					0	0	0	0	108970000	68000000
Q86XX4-2	FRAS1_HUMAN	FRAS1	FRAS1_HUMAN Isoform 2 of Extracellular matrix protein FRAS1 OS=Homo sapiens GN=FRAS1	REV__E9PHH6;REV__Q86XX4-2;REV__Q86XX4;REV__A2RRR8;REV__Q86XX4-5;O15409-4;O15409-9;O15409;Q96EF0;B4DQL0;A8MUV4;Q8IVH2;E9PFD3;Q8IVH2-2;Q9H334;G5E9V8;B7ZBM3;Q8IVH2-3;Q9H334-4;O15409-2;Q8NAN6;Q96EF0-2;Q9H334-3;H0Y882;G5E965;Q0PRL4;Q9H334-2	CAG repeat protein 44;Forkhead box protein P2;Trinucleotide repeat-containing gene 10 protein;Myotubularin-related protein 8;cDNA FLJ60798, highly similar to Homo sapiens myotubularin related protein 8 (MTMR8), mRNA;Putative uncharacterized protein FOXP2;Fork head-related protein-like A;Forkhead box protein P4;Forkhead box protein P1;Forkhead box P4;cDNA FLJ35064 fis, clone PEBLM1000147, moderate…	CAGH44;FOXP2;TNRC10;MTMR8;FKHLA;FOXP4;FOXP1;HSPC215;RP11-328M4.1-006	>tr|E9PHH6|E9PHH6_HUMAN Extracellular matrix protein FRAS1 OS=Homo sapiens GN=FRAS1 PE=4 SV=1;>sp|Q86XX4-2|FRAS1_HUMAN Isoform 2 of Extracellular matrix protein FRAS1 OS=Homo sapiens GN=FRAS1;>sp|Q86XX4|FRAS1_HUMAN Extracellular matrix protein FRAS1 OS=Hom	443.63	0.049783	1	NA	NA	NA	NA					0	1.83567	0.923361	1.24958		1					0					0					0					0	0	0	0	105780000	69574000
Q8IY33	MILK2_HUMAN	MICALL2	MILK2_HUMAN MICAL-like protein 2 OS=Homo sapiens GN=MICALL2 PE=1 SV=1	Q8IY33;D3YTD2;Q8IY33-5;Q8IY33-2;REV__G3V1T5;Q8IY33-4;REV__Q05215	MICAL-like protein 2;MICAL-like 2, isoform CRA_a;Putative uncharacterized protein MICALL2	MICALL2;hCG_17709;MICAL-L2	>sp|Q8IY33|MILK2_HUMAN MICAL-like protein 2 OS=Homo sapiens GN=MICALL2 PE=1 SV=1;>tr|D3YTD2|D3YTD2_HUMAN MICAL-like 2, isoform CRA_a OS=Homo sapiens GN=MICALL2 PE=4 SV=1;>sp|Q8IY33-5|MILK2_HUMAN Isoform 5 of MICAL-like protein 2 OS=Homo sapiens GN=MICALL2;	97.501	0.059457	1	NA	NA	NA	NA	0.09998	0.091485	0.108431		1					0					0					0					0					0	26028000	23602000	2425600	0	0
Q8IY67-2	RAVR1_HUMAN	RAVER1	RAVR1_HUMAN Isoform 2 of Ribonucleoprotein PTB-binding 1 OS=Homo sapiens GN=RAVER1	E9PAU2;Q8IY67-2			>tr|E9PAU2|E9PAU2_HUMAN Ribonucleoprotein PTB-binding 1 OS=Homo sapiens GN=RAVER1 PE=4 SV=1;>sp|Q8IY67-2|RAVR1_HUMAN Isoform 2 of Ribonucleoprotein PTB-binding 1 OS=Homo sapiens GN=RAVER1	79.578	0.0052613	1	NA	NA	NA	NA					0	44.4188	22.3434	30.2373	317.05	2					0					0					0					0	0	0	0	45198000	26436000
Q8TDL5	BPIB1_HUMAN	BPIFB1	BPIB1_HUMAN BPI fold-containing family B member 1 OS=Homo sapiens GN=BPIFB1 PE=2 SV=1	Q8TDL5;A2A2R0	Long palate, lung and nasal epithelium carcinoma-associated protein 1;Von Ebner minor salivary gland protein;Chromosome 20 open reading frame 114	C20orf114;LPLUNC1;UNQ706/PRO1357;RP5-1187J4.9-005	>sp|Q8TDL5|BPIB1_HUMAN BPI fold-containing family B member 1 OS=Homo sapiens GN=BPIFB1 PE=2 SV=1;>tr|A2A2R0|A2A2R0_HUMAN BPI fold-containing family B member 1 (Fragment) OS=Homo sapiens GN=C20orf114 PE=4 SV=1	52.441	0.034207	1	NA	NA	NA	NA					0					0	2.8861	3.0694	9.5793		1					0					0					0	0	0	0	0	0
Q8TF72	SHRM3_HUMAN	SHROOM3	SHRM3_HUMAN Protein Shroom3 OS=Homo sapiens GN=SHROOM3 PE=1 SV=2	Q8TF72	Protein Shroom3;Shroom-related protein	KIAA1481;MSTP013;SHRML;SHROOM3	>sp|Q8TF72|SHRM3_HUMAN Protein Shroom3 OS=Homo sapiens GN=SHROOM3 PE=1 SV=2	216.85	0.04096	1	NA	NA	NA	NA					0					0					0					0	0.10208	0.20885	4.88549		1					0	0	0	0	0	0
Q8WU90	ZC3HF_HUMAN	ZC3H15	ZC3HF_HUMAN Zinc finger CCCH domain-containing protein 15 OS=Homo sapiens GN=ZC3H15 PE=1 SV=1	Q8WU90	DRG family-regulatory protein 1;Likely ortholog of mouse immediate early response erythropoietin 4;Zinc finger CCCH domain-containing protein 15	DFRP1;HSPC303;HT010;LEREPO4;MSTP012;PP730;ZC3H15	>sp|Q8WU90|ZC3HF_HUMAN Zinc finger CCCH domain-containing protein 15 OS=Homo sapiens GN=ZC3H15 PE=1 SV=1	48.602	0.020878	1	NA	NA	NA	NA					0	32.1192	16.1561	21.8641		1					0					0					0					0	0	0	0	7996600	6868900
Q92900	RENT1_HUMAN	UPF1	RENT1_HUMAN Regulator of nonsense transcripts 1 OS=Homo sapiens GN=UPF1 PE=1 SV=2	Q92900;Q92900-2	ATP-dependent helicase RENT1;Nonsense mRNA reducing factor 1;Regulator of nonsense transcripts 1;Up-frameshift suppressor 1 homolog	KIAA0221;RENT1;UPF1	>sp|Q92900|RENT1_HUMAN Regulator of nonsense transcripts 1 OS=Homo sapiens GN=UPF1 PE=1 SV=2;>sp|Q92900-2|RENT1_HUMAN Isoform 2 of Regulator of nonsense transcripts 1 OS=Homo sapiens GN=UPF1	124.34	0.035672	1	NA	NA	NA	NA					0	2.45062	1.2327	1.66821		1					0					0					0					0	0	0	0	3993900	1486400
Q92945	FUBP2_HUMAN	KHSRP	FUBP2_HUMAN Far upstream element-binding protein 2 OS=Homo sapiens GN=KHSRP PE=1 SV=4	Q92945	Far upstream element-binding protein 2;KH type-splicing regulatory protein;p75	FUBP2;KHSRP	>sp|Q92945|FUBP2_HUMAN Far upstream element-binding protein 2 OS=Homo sapiens GN=KHSRP PE=1 SV=4	73.114	5.8179e-05	1	NA	NA	NA	NA					0	7.03829	3.5402	4.79095	38.147	3					0					0					0					0	0	0	0	106460000	28851000
Q96KR1	ZFR_HUMAN	ZFR	ZFR_HUMAN Zinc finger RNA-binding protein OS=Homo sapiens GN=ZFR PE=1 SV=2	Q96KR1	M-phase phosphoprotein homolog;Zinc finger RNA-binding protein	ZFR	>sp|Q96KR1|ZFR_HUMAN Zinc finger RNA-binding protein OS=Homo sapiens GN=ZFR PE=1 SV=2	117.01	0.0010767	1	NA	NA	NA	NA					0	212.97	107.125	144.972		1					0					0					0					0	0	0	0	4353100	3491000
Q96PK6	RBM14_HUMAN	RBM14	RBM14_HUMAN RNA-binding protein 14 OS=Homo sapiens GN=RBM14 PE=1 SV=2	Q96PK6	Paraspeckle protein 2;RNA-binding motif protein 14;RNA-binding protein 14;RRM-containing coactivator activator/modulator;Synaptotagmin-interacting protein	RBM14;SIP	>sp|Q96PK6|RBM14_HUMAN RNA-binding protein 14 OS=Homo sapiens GN=RBM14 PE=1 SV=2	69.491	0.00077114	1	NA	NA	NA	NA					0	14.4976	7.29235	9.86874	79.218	2					0					0					0					0	0	0	0	23540000	13627000
Q96T49	PP16B_HUMAN	PPP1R16B	PP16B_HUMAN Protein phosphatase 1 regulatory inhibitor subunit 16B OS=Homo sapiens GN=PPP1R16B PE=1 SV=1	Q96T49;E9PFS8;H0Y681	Ankyrin repeat domain-containing protein 4;CAAX box protein TIMAP;Protein phosphatase 1 regulatory inhibitor subunit 16B;TGF-beta-inhibited membrane-associated protein	ANKRD4;KIAA0823;PPP1R16B	>sp|Q96T49|PP16B_HUMAN Protein phosphatase 1 regulatory inhibitor subunit 16B OS=Homo sapiens GN=PPP1R16B PE=1 SV=1;>tr|E9PFS8|E9PFS8_HUMAN Protein phosphatase 1 regulatory inhibitor subunit 16B OS=Homo sapiens GN=PPP1R16B PE=4 SV=1;>tr|H0Y681|H0Y681_HUMAN	63.55	0.073957	1	NA	NA	NA	NA	0.99278	0.68657	0.813742		1					0					0					0					0					0	63231000	31999000	31232000	0	0
Q99570	PI3R4_HUMAN	PIK3R4	PI3R4_HUMAN Phosphoinositide 3-kinase regulatory subunit 4 OS=Homo sapiens GN=PIK3R4 PE=1 SV=3	Q99570	Phosphoinositide 3-kinase adaptor protein;Phosphoinositide 3-kinase regulatory subunit 4;PI3-kinase p150 subunit	PIK3R4	>sp|Q99570|PI3R4_HUMAN Phosphoinositide 3-kinase regulatory subunit 4 OS=Homo sapiens GN=PIK3R4 PE=1 SV=3	153.1	0.068993	1	NA	NA	NA	NA	0.60681	0.41964	0.497369		1					0					0					0					0					0	145610000	93504000	52104000	0	0
Q99727	TIMP4_HUMAN	TIMP4	TIMP4_HUMAN Metalloproteinase inhibitor 4 OS=Homo sapiens GN=TIMP4 PE=1 SV=1	Q99727	Metalloproteinase inhibitor 4;Tissue inhibitor of metalloproteinases 4	TIMP4	>sp|Q99727|TIMP4_HUMAN Metalloproteinase inhibitor 4 OS=Homo sapiens GN=TIMP4 PE=1 SV=1	25.502	0.027791	1	NA	NA	NA	NA	31.444	21.746	25.774		1					0					0					0					0					0	5593000	933550	4659400	0	0
Q9BQA1	MEP50_HUMAN	WDR77	MEP50_HUMAN Methylosome protein 50 OS=Homo sapiens GN=WDR77 PE=1 SV=1	Q9BQA1;B4DP38;H0Y711	Androgen receptor cofactor p44;Methylosome protein 50;p44/Mep50;WD repeat-containing protein 77;cDNA FLJ55120, moderately similar to Methylosome protein 50	HKMT1069;MEP50;Nbla10071;WDR77	>sp|Q9BQA1|MEP50_HUMAN Methylosome protein 50 OS=Homo sapiens GN=WDR77 PE=1 SV=1;>tr|B4DP38|B4DP38_HUMAN Methylosome protein 50 OS=Homo sapiens GN=WDR77 PE=2 SV=1;>tr|H0Y711|H0Y711_HUMAN Methylosome protein 50 (Fragment) OS=Homo sapiens GN=WDR77 PE=4 SV=1	36.724	5.644e-05	1	NA	NA	NA	NA					0					0					0					0					0	24.7237	24.0159	49.6266		1	0	0	0	0	0
Q9BQG0-2	MBB1A_HUMAN	MYBBP1A	MBB1A_HUMAN Isoform 2 of Myb-binding protein 1A OS=Homo sapiens GN=MYBBP1A	Q9BQG0-2;Q9BQG0;I3L1L3	Myb-binding protein 1A	MYBBP1A;P160	>sp|Q9BQG0-2|MBB1A_HUMAN Isoform 2 of Myb-binding protein 1A OS=Homo sapiens GN=MYBBP1A;>sp|Q9BQG0|MBB1A_HUMAN Myb-binding protein 1A OS=Homo sapiens GN=MYBBP1A PE=1 SV=2;>tr|I3L1L3|I3L1L3_HUMAN Myb-binding protein 1A (Fragment) OS=Homo sapiens GN=MYBBP1A	149.37	0.010076	1	NA	NA	NA	NA					0	6.06281	3.04962	4.12705		1					0					0					0					0	0	0	0	22537000	5435200
Q9BV44	THUM3_HUMAN	THUMPD3	THUM3_HUMAN THUMP domain-containing protein 3 OS=Homo sapiens GN=THUMPD3 PE=1 SV=1	Q9BV44;C9J9V2	THUMP domain-containing protein 3;Putative uncharacterized protein THUMPD3	THUMPD3	>sp|Q9BV44|THUM3_HUMAN THUMP domain-containing protein 3 OS=Homo sapiens GN=THUMPD3 PE=1 SV=1;>tr|C9J9V2|C9J9V2_HUMAN THUMP domain-containing protein 3 (Fragment) OS=Homo sapiens GN=THUMPD3 PE=4 SV=1	57.002	0.059918	1	NA	NA	NA	NA	7.2248	6.6109	7.83542		1					0					0					0					0					0	6314700	1688900	4625800	0	0
Q9BW19	KIFC1_HUMAN	KIFC1	KIFC1_HUMAN Kinesin-like protein KIFC1 OS=Homo sapiens GN=KIFC1 PE=1 SV=2	Q9BW19	Kinesin-like protein 2;Kinesin-like protein KIFC1;Kinesin-related protein HSET	HSET;KIFC1;KNSL2	>sp|Q9BW19|KIFC1_HUMAN Kinesin-like protein KIFC1 OS=Homo sapiens GN=KIFC1 PE=1 SV=2	73.747	0.015975	1	NA	NA	NA	NA					0	4.68757	2.35782	3.19084		1					0					0					0					0	0	0	0	2378000	1530600
Q9BXJ9	NAA15_HUMAN	NAA15	NAA15_HUMAN N-alpha-acetyltransferase 15, NatA auxiliary subunit OS=Homo sapiens GN=NAA15 PE=1 SV=1	Q9BXJ9	Gastric cancer antigen Ga19;N-alpha-acetyltransferase 15, NatA auxiliary subunit;NMDA receptor-regulated protein 1;N-terminal acetyltransferase;Protein tubedown-1;Tbdn100	GA19;NAA15;NARG1;NATH;TBDN100	>sp|Q9BXJ9|NAA15_HUMAN N-alpha-acetyltransferase 15, NatA auxiliary subunit OS=Homo sapiens GN=NAA15 PE=1 SV=1	101.27	0.041908	1	NA	NA	NA	NA					0	9.91277	4.98604	6.74761		1					0					0					0					0	0	0	0	23594000	20775000
Q9BY77	PDIP3_HUMAN	POLDIP3	PDIP3_HUMAN Polymerase delta-interacting protein 3 OS=Homo sapiens GN=POLDIP3 PE=1 SV=2	Q9BY77;F8WCX5;Q9BY77-2;F8WEE2;B4DMM2;Q6R954	46 kDa DNA polymerase delta interaction protein;Polymerase delta-interacting protein 3;S6K1 Aly/REF-like target;cDNA FLJ52566, highly similar to Polymerase delta-interacting protein 3;Polymerase delta interacting protein 46	KIAA1649;PDIP46;POLDIP3	>sp|Q9BY77|PDIP3_HUMAN Polymerase delta-interacting protein 3 OS=Homo sapiens GN=POLDIP3 PE=1 SV=2;>tr|F8WCX5|F8WCX5_HUMAN Polymerase delta-interacting protein 3 OS=Homo sapiens GN=POLDIP3 PE=4 SV=1;>sp|Q9BY77-2|PDIP3_HUMAN Isoform 2 of Polymerase delta-in	46.089	1.8435e-06	1	NA	NA	NA	NA					0	2.60872	1.0453	1.41461	144.15	2					0					0					0					0	0	0	0	18300000	11740000
Q9H0B6	KLC2_HUMAN	KLC2	KLC2_HUMAN Kinesin light chain 2 OS=Homo sapiens GN=KLC2 PE=1 SV=1	Q9H0B6;A8MZ87;Q9H0B6-2;A8MX29;E9PM83;C9JHT2	Kinesin light chain 2;Putative uncharacterized protein KLC2	KLC2	>sp|Q9H0B6|KLC2_HUMAN Kinesin light chain 2 OS=Homo sapiens GN=KLC2 PE=1 SV=1;>tr|A8MZ87|A8MZ87_HUMAN Kinesin light chain 2 OS=Homo sapiens GN=KLC2 PE=4 SV=1;>sp|Q9H0B6-2|KLC2_HUMAN Isoform 2 of Kinesin light chain 2 OS=Homo sapiens GN=KLC2;>tr|A8MX29|A8MX	68.934	0.0033194	1	NA	NA	NA	NA					0	3.61272	1.81722	2.45925	19.743	2					0					0					0					0	0	0	0	9767000	6956800
Q9H0D6	XRN2_HUMAN	XRN2	XRN2_HUMAN 5-3 exoribonuclease 2 OS=Homo sapiens GN=XRN2 PE=1 SV=1	Q9H0D6;B4DZC3;Q9H0D6-2	5-3 exoribonuclease 2;DHM1-like protein;cDNA FLJ55645, highly similar to 5-3 exoribonuclease 2 (EC 3.1.11.-)	XRN2	>sp|Q9H0D6|XRN2_HUMAN 5-3 exoribonuclease 2 OS=Homo sapiens GN=XRN2 PE=1 SV=1;>tr|B4DZC3|B4DZC3_HUMAN 5-3 exoribonuclease 2 OS=Homo sapiens GN=XRN2 PE=2 SV=1;>sp|Q9H0D6-2|XRN2_HUMAN Isoform 2 of 5-3 exoribonuclease 2 OS=Homo sapiens GN=XRN2	108.58	0.039424	1	NA	NA	NA	NA					0	2.17808	1.0956	1.48268		1					0					0					0					0	0	0	0	8231400	5956700
Q9H0G5	NSRP1_HUMAN	NSRP1	NSRP1_HUMAN Nuclear speckle splicing regulatory protein 1 OS=Homo sapiens GN=NSRP1 PE=1 SV=1	Q9H0G5	Coiled-coil domain-containing protein 55	CCDC55	>sp|Q9H0G5|NSRP1_HUMAN Nuclear speckle splicing regulatory protein 1 OS=Homo sapiens GN=NSRP1 PE=1 SV=1	66.389	0.00097501	1	NA	NA	NA	NA					0	5.52334	2.77824	3.75979	217.28	2					0					0					0					0	0	0	0	26333000	7877200
Q9H9B4	SFXN1_HUMAN	SFXN1	SFXN1_HUMAN Sideroflexin-1 OS=Homo sapiens GN=SFXN1 PE=1 SV=4	Q9H9B4	Sideroflexin-1;Tricarboxylate carrier protein	SFXN1	>sp|Q9H9B4|SFXN1_HUMAN Sideroflexin-1 OS=Homo sapiens GN=SFXN1 PE=1 SV=4	35.619	0.048853	1	NA	NA	NA	NA	17.887	12.37	14.6613		1					0					0					0					0					0	16684000	854710	15829000	0	0
Q9NNW5	WDR6_HUMAN	WDR6	WDR6_HUMAN WD repeat-containing protein 6 OS=Homo sapiens GN=WDR6 PE=1 SV=1	Q9NNW5;E9PDU5	WD repeat-containing protein 6	WDR6	>sp|Q9NNW5|WDR6_HUMAN WD repeat-containing protein 6 OS=Homo sapiens GN=WDR6 PE=1 SV=1;>tr|E9PDU5|E9PDU5_HUMAN WD repeat-containing protein 6 OS=Homo sapiens GN=WDR6 PE=4 SV=1	121.72	0.041305	1	NA	NA	NA	NA					0	10.1374	5.09918	6.90072		1					0					0					0					0	0	0	0	91464000	81156000
Q9NR48	ASH1L_HUMAN	ASH1L	ASH1L_HUMAN Histone-lysine N-methyltransferase ASH1L OS=Homo sapiens GN=ASH1L PE=1 SV=2	Q9NR48;Q9NR48-2	Absent small and homeotic disks protein 1 homolog;ASH1-like protein;Lysine N-methyltransferase 2H;Probable histone-lysine N-methyltransferase ASH1L	ASH1L;KIAA1420;KMT2H	>sp|Q9NR48|ASH1L_HUMAN Histone-lysine N-methyltransferase ASH1L OS=Homo sapiens GN=ASH1L PE=1 SV=2;>sp|Q9NR48-2|ASH1L_HUMAN Isoform 2 of Histone-lysine N-methyltransferase ASH1L OS=Homo sapiens GN=ASH1L	332.79	0.053527	1	NA	NA	NA	NA					0	7.52672	3.01595	4.08149		1					0					0					0					0	0	0	0	58120000	35498000
Q9NRZ9	HELLS_HUMAN	HELLS	HELLS_HUMAN Lymphoid-specific helicase OS=Homo sapiens GN=HELLS PE=1 SV=1	Q9NRZ9;Q9NRZ9-2;Q9NRZ9-3;Q9NRZ9-4;Q9NRZ9-5;Q9NRZ9-6	Lymphoid-specific helicase;Proliferation-associated SNF2-like protein;SWI/SNF2-related matrix-associated actin-dependent regulator of chromatin subfamily A member 6	HELLS;Nbla10143;PASG;SMARCA6	>sp|Q9NRZ9|HELLS_HUMAN Lymphoid-specific helicase OS=Homo sapiens GN=HELLS PE=1 SV=1;>sp|Q9NRZ9-2|HELLS_HUMAN Isoform 2 of Lymphoid-specific helicase OS=Homo sapiens GN=HELLS;>sp|Q9NRZ9-3|HELLS_HUMAN Isoform 3 of Lymphoid-specific helicase OS=Homo sapiens	97.073	0.0069719	1	NA	NA	NA	NA					0	3.40692	1.71374	2.3192		1					0					0					0					0	0	0	0	23217000	7531600
Q9NVP1	DDX18_HUMAN	DDX18	DDX18_HUMAN ATP-dependent RNA helicase DDX18 OS=Homo sapiens GN=DDX18 PE=1 SV=2	Q9NVP1	ATP-dependent RNA helicase DDX18;DEAD box protein 18;Myc-regulated DEAD box protein	DDX18	>sp|Q9NVP1|DDX18_HUMAN ATP-dependent RNA helicase DDX18 OS=Homo sapiens GN=DDX18 PE=1 SV=2	75.406	5.0338e-09	1	NA	NA	NA	NA					0	2.13479	1.07381	1.45319	82.501	2					0					0					0					0	0	0	0	104040000	18473000
Q9NXW2-2	DJB12_HUMAN	DNAJB12	DJB12_HUMAN Isoform 2 of DnaJ homolog subfamily B member 12 OS=Homo sapiens GN=DNAJB12	J3KPS0;Q9NXW2-2;Q9NXW2	DnaJ homolog subfamily B member 12	DNAJB12	>tr|J3KPS0|J3KPS0_HUMAN DnaJ (Hsp40) homolog, subfamily B, member 12, isoform CRA_c OS=Homo sapiens GN=DNAJB12 PE=4 SV=1;>sp|Q9NXW2-2|DJB12_HUMAN Isoform 2 of DnaJ homolog subfamily B member 12 OS=Homo sapiens GN=DNAJB12;>sp|Q9NXW2|DJB12_HUMAN DnaJ homolog	45.489	0.046086	1	NA	NA	NA	NA					0	3.74322	1.49995	2.02988		1					0					0					0					0	0	0	0	3434500	1671500
Q9NXZ2	DDX43_HUMAN	DDX43	DDX43_HUMAN Probable ATP-dependent RNA helicase DDX43 OS=Homo sapiens GN=DDX43 PE=1 SV=2	Q9NXZ2	Cancer/testis antigen 13;DEAD box protein 43;DEAD box protein HAGE;Helical antigen;Probable ATP-dependent RNA helicase DDX43	DDX43;HAGE	>sp|Q9NXZ2|DDX43_HUMAN Probable ATP-dependent RNA helicase DDX43 OS=Homo sapiens GN=DDX43 PE=1 SV=2	72.843	0.074575	1	NA	NA	NA	NA	0.71538	0.49472	0.586356		1					0					0					0					0					0	14628000	5747100	8881100	0	0
Q9UBU9	NXF1_HUMAN	NXF1	NXF1_HUMAN Nuclear RNA export factor 1 OS=Homo sapiens GN=NXF1 PE=1 SV=1	Q9UBU9;E9PIN3;Q9UBU9-2;E9PQA4	mRNA export factor TAP;Nuclear RNA export factor 1;Tip-associated protein;Tip-associating protein	NXF1;TAP	>sp|Q9UBU9|NXF1_HUMAN Nuclear RNA export factor 1 OS=Homo sapiens GN=NXF1 PE=1 SV=1;>tr|E9PIN3|E9PIN3_HUMAN Nuclear RNA export factor 1 (Fragment) OS=Homo sapiens GN=NXF1 PE=4 SV=1;>sp|Q9UBU9-2|NXF1_HUMAN Isoform 2 of Nuclear RNA export factor 1 OS=Homo sa	70.182	0.0044285	1	NA	NA	NA	NA					0	38.6623	19.4477	26.3186	156.95	2					0					0					0					0	0	0	0	78237000	21251000
Q9UGP8	SEC63_HUMAN	SEC63	SEC63_HUMAN Translocation protein SEC63 homolog OS=Homo sapiens GN=SEC63 PE=1 SV=2	Q9UGP8;A6PVC9	Translocation protein SEC63 homolog;SEC63 homolog (S. cerevisiae)	SEC63;SEC63L;RP1-191J18.4-007	>sp|Q9UGP8|SEC63_HUMAN Translocation protein SEC63 homolog OS=Homo sapiens GN=SEC63 PE=1 SV=2;>tr|A6PVC9|A6PVC9_HUMAN SEC63 homolog (S. cerevisiae) (Fragment) OS=Homo sapiens GN=SEC63 PE=4 SV=1	87.996	0.014796	1	NA	NA	NA	NA					0	3.15169	1.58534	2.14544		1					0					0					0					0	0	0	0	16217000	4690700
Q9UHB6-4	LIMA1_HUMAN	LIMA1	LIMA1_HUMAN Isoform 4 of LIM domain and actin-binding protein 1 OS=Homo sapiens GN=LIMA1	Q9UHB6-4;Q9UHB6;Q9UHB6-2;F8VQE1;F8VRN8	Epithelial protein lost in neoplasm;LIM domain and actin-binding protein 1	EPLIN;LIMA1;PP624;SREBP3	>sp|Q9UHB6-4|LIMA1_HUMAN Isoform 4 of LIM domain and actin-binding protein 1 OS=Homo sapiens GN=LIMA1;>sp|Q9UHB6|LIMA1_HUMAN LIM domain and actin-binding protein 1 OS=Homo sapiens GN=LIMA1 PE=1 SV=1;>sp|Q9UHB6-2|LIMA1_HUMAN Isoform Alpha of LIM domain and	85.223	0.072751	1	NA	NA	NA	NA					0	3.69031	1.85625	2.51207		1					0					0					0					0	0	0	0	3284700	2756000
Q9UJV9	DDX41_HUMAN	DDX41	DDX41_HUMAN Probable ATP-dependent RNA helicase DDX41 OS=Homo sapiens GN=DDX41 PE=1 SV=2	J3KNN5;Q9UJV9	DEAD box protein 41;DEAD box protein abstrakt homolog;Probable ATP-dependent RNA helicase DDX41	ABS;DDX41	>tr|J3KNN5|J3KNN5_HUMAN Probable ATP-dependent RNA helicase DDX41 (Fragment) OS=Homo sapiens GN=DDX41 PE=4 SV=1;>sp|Q9UJV9|DDX41_HUMAN Probable ATP-dependent RNA helicase DDX41 OS=Homo sapiens GN=DDX41 PE=1 SV=2	71.648	0.0038898	1	NA	NA	NA	NA					0	16.7887	8.44523	11.4289	260.11	2					0					0					0					0	0	0	0	15887000	8198400
Q9ULX3	NOB1_HUMAN	NOB1	NOB1_HUMAN RNA-binding protein NOB1 OS=Homo sapiens GN=NOB1 PE=1 SV=1	Q9ULX3	Phosphorylation regulatory protein HP-10;Protein ART-4;RNA-binding protein NOB1	ART4;MSTP158;NOB1;NOB1P;PSMD8BP1	>sp|Q9ULX3|NOB1_HUMAN RNA-binding protein NOB1 OS=Homo sapiens GN=NOB1 PE=1 SV=1	46.674	0.00090039	1	NA	NA	NA	NA					0	68.8563	27.59	37.3376		1					0					0					0					0	0	0	0	2281200	2053000
Q9UNI6	DUS12_HUMAN	DUSP12	DUS12_HUMAN Dual specificity protein phosphatase 12 OS=Homo sapiens GN=DUSP12 PE=1 SV=1	Q9UNI6	Dual specificity protein phosphatase 12;Dual specificity tyrosine phosphatase YVH1	DUSP12	>sp|Q9UNI6|DUS12_HUMAN Dual specificity protein phosphatase 12 OS=Homo sapiens GN=DUSP12 PE=1 SV=1	37.687	0.055146	1	NA	NA	NA	NA					0					0					0	1.44142	1.00653	3.28099		1					0					0	0	0	0	0	0
Q9Y2W2	WBP11_HUMAN	WBP11	WBP11_HUMAN WW domain-binding protein 11 OS=Homo sapiens GN=WBP11 PE=1 SV=1	Q9Y2W2;F5H721	Npw38-binding protein;SH3 domain-binding protein SNP70;Splicing factor that interacts with PQBP-1 and PP1;WW domain-binding protein 11	NPWBP;SIPP1;SNP70;WBP11	>sp|Q9Y2W2|WBP11_HUMAN WW domain-binding protein 11 OS=Homo sapiens GN=WBP11 PE=1 SV=1;>tr|F5H721|F5H721_HUMAN WW domain-binding protein 11 OS=Homo sapiens GN=WBP11 PE=4 SV=1	69.997	1.0121e-07	1	NA	NA	NA	NA					0	7.82167	3.93422	5.32418		1					0					0					0					0	0	0	0	17642000	7706100
A2RUR9	C144A_HUMAN	CCDC144A	C144A_HUMAN Coiled-coil domain-containing protein 144A OS=Homo sapiens GN=CCDC144A PE=1 SV=1	A2RUR9;C9JT67;Q8IYA2;A2RUR9-3;H7BXT8;A2RUR9-2;REV__P13196;REV__P22557;REV__Q5JZF5;REV__Q2M329;REV__P22557-2;REV__P22557-3;REV__Q9NRS6;REV__E5KQS6;REV__Q9NRS6-2;REV__H7C4H7;REV__H7C5B0;REV__F2Z3J2	Coiled-coil domain-containing protein 144A;Putative uncharacterized protein CCDC144A;Coiled-coil domain-containing protein 144C	CCDC144A;KIAA0565;CCDC144C	>sp|A2RUR9|C144A_HUMAN Coiled-coil domain-containing protein 144A OS=Homo sapiens GN=CCDC144A PE=1 SV=1;>tr|C9JT67|C9JT67_HUMAN Coiled-coil domain-containing protein 144A OS=Homo sapiens GN=CCDC144A PE=4 SV=1;>sp|Q8IYA2|C144C_HUMAN Coiled-coil domain-conta	165.12	0.070515	0	NA	NA	NA	NA					0					0					0					0					0					0	0	0	0	0	0
B4DQ94	B4DQ94_HUMAN	SH3BP5L	B4DQ94_HUMAN SH3 domain-binding protein 5-like OS=Homo sapiens GN=SH3BP5L PE=2 SV=1	B4DQ94	cDNA FLJ56359, highly similar to Homo sapiens SH3-binding domain protein 5-like (SH3BP5L), mRNA		>tr|B4DQ94|B4DQ94_HUMAN SH3 domain-binding protein 5-like OS=Homo sapiens GN=SH3BP5L PE=2 SV=1	40.5	2.4534e-05	0	NA	NA	NA	NA					0					0					0					0					0					0	0	0	0	0	0
E9PGL3	E9PGL3_HUMAN	PRDM15	E9PGL3_HUMAN PR domain zinc finger protein 15 OS=Homo sapiens GN=PRDM15 PE=4 SV=1	E9PGL3;Q4W8S1	Zinc finger protein ZNF298d	ZNF298	>tr|E9PGL3|E9PGL3_HUMAN PR domain zinc finger protein 15 OS=Homo sapiens GN=PRDM15 PE=4 SV=1;>tr|Q4W8S1|Q4W8S1_HUMAN PR domain zinc finger protein 15 OS=Homo sapiens GN=ZNF298 PE=2 SV=1	62.097	0.007413	0	NA	NA	NA	NA					0					0					0					0					0					0	0	0	0	0	0
H0YE29	H0YE29_HUMAN	ARHGAP1	H0YE29_HUMAN Rho GTPase-activating protein 1 (Fragment) OS=Homo sapiens GN=ARHGAP1 PE=4 SV=1	H0YE29			>tr|H0YE29|H0YE29_HUMAN Rho GTPase-activating protein 1 (Fragment) OS=Homo sapiens GN=ARHGAP1 PE=4 SV=1	38.276	0.024436	0	NA	NA	NA	NA					0					0					0					0					0					0	0	0	0	0	0
O15034	RIMB2_HUMAN	RIMBP2	RIMB2_HUMAN RIMS-binding protein 2 OS=Homo sapiens GN=RIMBP2 PE=1 SV=3	O15034	RIMS-binding protein 2	KIAA0318;RBP2;RIMBP2	>sp|O15034|RIMB2_HUMAN RIMS-binding protein 2 OS=Homo sapiens GN=RIMBP2 PE=1 SV=3	116.02	0.0099095	0	NA	NA	NA	NA					0					0					0					0					0					0	0	0	0	0	0
O60343	TBCD4_HUMAN	TBC1D4	TBCD4_HUMAN TBC1 domain family member 4 OS=Homo sapiens GN=TBC1D4 PE=1 SV=2	O60343;O60343-3;O60343-2	Akt substrate of 160 kDa;TBC1 domain family member 4	AS160;KIAA0603;TBC1D4	>sp|O60343|TBCD4_HUMAN TBC1 domain family member 4 OS=Homo sapiens GN=TBC1D4 PE=1 SV=2;>sp|O60343-3|TBCD4_HUMAN Isoform 3 of TBC1 domain family member 4 OS=Homo sapiens GN=TBC1D4;>sp|O60343-2|TBCD4_HUMAN Isoform 2 of TBC1 domain family member 4 OS=Homo sap	146.56	0.0024131	0	NA	NA	NA	NA					0					0					0					0					0					0	0	0	0	0	0
O75152	ZC11A_HUMAN	ZC3H11A	ZC11A_HUMAN Zinc finger CCCH domain-containing protein 11A OS=Homo sapiens GN=ZC3H11A PE=1 SV=3	O75152;E9PQ61;E9PBY7	Zinc finger CCCH domain-containing protein 11A	KIAA0663;ZC3H11A;ZC3HDC11A	>sp|O75152|ZC11A_HUMAN Zinc finger CCCH domain-containing protein 11A OS=Homo sapiens GN=ZC3H11A PE=1 SV=3;>tr|E9PQ61|E9PQ61_HUMAN Zinc finger CCCH domain-containing protein 11A OS=Homo sapiens GN=ZC3H11A PE=4 SV=1;>tr|E9PBY7|E9PBY7_HUMAN Zinc finger CCCH	89.13	0.00044863	0	NA	NA	NA	NA					0					0					0					0					0					0	0	0	0	0	0
O75309	CAD16_HUMAN	CDH16	CAD16_HUMAN Cadherin-16 OS=Homo sapiens GN=CDH16 PE=1 SV=1	O75309;O75309-2;B4DPA8;H3BPD3;H3BSV3	Cadherin-16;Kidney-specific cadherin;cDNA FLJ57831, highly similar to Cadherin-16	CDH16;UNQ695/PRO1340	>sp|O75309|CAD16_HUMAN Cadherin-16 OS=Homo sapiens GN=CDH16 PE=1 SV=1;>sp|O75309-2|CAD16_HUMAN Isoform 2 of Cadherin-16 OS=Homo sapiens GN=CDH16;>tr|B4DPA8|B4DPA8_HUMAN Cadherin-16 OS=Homo sapiens GN=CDH16 PE=2 SV=1;>tr|H3BPD3|H3BPD3_HUMAN Cadherin-16 OS=H	89.922	0.029001	0	NA	NA	NA	NA					0					0					0					0					0					0	0	0	0	0	0
O75334	LIPA2_HUMAN	PPFIA2	LIPA2_HUMAN Liprin-alpha-2 OS=Homo sapiens GN=PPFIA2 PE=1 SV=2	O75334;O75334-3;O75334-4;J3KNM3;O75334-2;G3V200;Q13136;Q13136-2;E9PJZ7;O00232;O00232-2;E9PPF6;F8VWR9;F8VU88;E9PID5	Liprin-alpha-2;Protein tyrosine phosphatase receptor type f polypeptide-interacting protein alpha-2;LAR-interacting protein 1;Liprin-alpha-1;Protein tyrosine phosphatase receptor type f polypeptide-interacting protein alpha-1;26S proteasome non-ATPase regulatory subunit 12;26S proteasome regulatory subunit p55;26S proteasome regulatory subunit RPN5	PPFIA2;LIP1;PPFIA1;PSMD12	>sp|O75334|LIPA2_HUMAN Liprin-alpha-2 OS=Homo sapiens GN=PPFIA2 PE=1 SV=2;>sp|O75334-3|LIPA2_HUMAN Isoform 3 of Liprin-alpha-2 OS=Homo sapiens GN=PPFIA2;>sp|O75334-4|LIPA2_HUMAN Isoform 4 of Liprin-alpha-2 OS=Homo sapiens GN=PPFIA2;>tr|J3KNM3|J3KNM3_HUMAN	143.29	0.048546	0	NA	NA	NA	NA					0					0					0					0					0					0	0	0	0	0	0
O75691	UTP20_HUMAN	UTP20	UTP20_HUMAN Small subunit processome component 20 homolog OS=Homo sapiens GN=UTP20 PE=1 SV=3	O75691	Down-regulated in metastasis protein;Novel nucleolar protein 73;Protein Key-1A6;Small subunit processome component 20 homolog	DRIM;UTP20	>sp|O75691|UTP20_HUMAN Small subunit processome component 20 homolog OS=Homo sapiens GN=UTP20 PE=1 SV=3	318.38	0.028706	0	NA	NA	NA	NA					0					0					0					0					0					0	0	0	0	0	0
P01622	KV304_HUMAN	KV304	KV304_HUMAN Ig kappa chain V-III region Ti OS=Homo sapiens PE=1 SV=1	P01622	Ig kappa chain V-III region Ti		>sp|P01622|KV304_HUMAN Ig kappa chain V-III region Ti OS=Homo sapiens PE=1 SV=1	11.788	0.056398	0	NA	NA	NA	NA					0					0					0					0					0					0	0	0	0	0	0
P12814-3	ACTN1_HUMAN	ACTN1	ACTN1_HUMAN Isoform 3 of Alpha-actinin-1 OS=Homo sapiens GN=ACTN1	B7TY16;P12814-3;O43707;Q08043;P12814;P12814-2;H9KV75;G3V2N5;G3V2W4	Actinin alpha 1 isoform 3;Alpha-actinin-4;F-actin cross-linking protein;Non-muscle alpha-actinin 4;Alpha-actinin skeletal muscle isoform 3;Alpha-actinin-3;Alpha-actinin cytoskeletal isoform;Alpha-actinin-1;Non-muscle alpha-actinin-1	ACTN1;ACTN4;ACTN3	>tr|B7TY16|B7TY16_HUMAN Actinin alpha 1 isoform 3 OS=Homo sapiens GN=ACTN1 PE=2 SV=1;>sp|P12814-3|ACTN1_HUMAN Isoform 3 of Alpha-actinin-1 OS=Homo sapiens GN=ACTN1;>sp|O43707|ACTN4_HUMAN Alpha-actinin-4 OS=Homo sapiens GN=ACTN4 PE=1 SV=2;>sp|Q08043|ACTN3_H	107.14	0.070515	0	NA	NA	NA	NA					0					0					0					0					0					0	0	0	0	0	0
P18124	RL7_HUMAN	RPL7	RL7_HUMAN 60S ribosomal protein L7 OS=Homo sapiens GN=RPL7 PE=1 SV=1	P18124;A8MUD9	60S ribosomal protein L7;Putative uncharacterized protein RPL7	RPL7	>sp|P18124|RL7_HUMAN 60S ribosomal protein L7 OS=Homo sapiens GN=RPL7 PE=1 SV=1;>tr|A8MUD9|A8MUD9_HUMAN 60S ribosomal protein L7 OS=Homo sapiens GN=RPL7 PE=3 SV=1	29.225	0.023309	0	NA	NA	NA	NA					0					0					0					0					0					0	0	0	0	0	0
P27635	RL10_HUMAN	RPL10	RL10_HUMAN 60S ribosomal protein L10 OS=Homo sapiens GN=RPL10 PE=1 SV=4	P27635;Q96L21;A6QRI9;B8A6G2	60S ribosomal protein L10;Laminin receptor homolog;Protein QM;Tumor suppressor QM;60S ribosomal protein L10-like;Ribosomal protein L10	DXS648E;QM;RPL10;RPL10L;XX-FW83563B9.1-009;XX-FW83563B9.1-017	>sp|P27635|RL10_HUMAN 60S ribosomal protein L10 OS=Homo sapiens GN=RPL10 PE=1 SV=4;>sp|Q96L21|RL10L_HUMAN 60S ribosomal protein L10-like OS=Homo sapiens GN=RPL10L PE=1 SV=3;>tr|A6QRI9|A6QRI9_HUMAN 60S ribosomal protein L10 (Fragment) OS=Homo sapiens GN=RPL	24.604	0.051267	0	NA	NA	NA	NA					0					0					0					0					0					0	0	0	0	0	0
P28340	DPOD1_HUMAN	POLD1	DPOD1_HUMAN DNA polymerase delta catalytic subunit OS=Homo sapiens GN=POLD1 PE=1 SV=2	P28340	DNA polymerase delta catalytic subunit;DNA polymerase subunit delta p125	POLD;POLD1	>sp|P28340|DPOD1_HUMAN DNA polymerase delta catalytic subunit OS=Homo sapiens GN=POLD1 PE=1 SV=2	123.63	0.00013027	0	NA	NA	NA	NA					0					0					0					0					0					0	0	0	0	0	0
P35606	COPB2_HUMAN	COPB2	COPB2_HUMAN Coatomer subunit beta OS=Homo sapiens GN=COPB2 PE=1 SV=2	P35606;B4DZI8;H0Y938;REV__Q1A5X6;REV__Q1A5X6-3	Beta-coat protein;Coatomer subunit beta;p102;cDNA FLJ56271, highly similar to Coatomer subunit beta;Coatomer protein complex, subunit beta 2 (Beta prime), isoform CRA_b	COPB2;hCG_17220	>sp|P35606|COPB2_HUMAN Coatomer subunit beta OS=Homo sapiens GN=COPB2 PE=1 SV=2;>tr|B4DZI8|B4DZI8_HUMAN Coatomer protein complex, subunit beta 2 (Beta prime), isoform CRA_b OS=Homo sapiens GN=COPB2 PE=2 SV=1;>tr|H0Y938|H0Y938_HUMAN Coatomer subunit beta	102.49	0.015547	0	NA	NA	NA	NA					0					0					0					0					0					0	0	0	0	0	0
P39023	RL3_HUMAN	RPL3	RL3_HUMAN 60S ribosomal protein L3 OS=Homo sapiens GN=RPL3 PE=1 SV=2	P39023;G5E9G0;H7C422;B5MCW2;H7C3M2	60S ribosomal protein L3;HIV-1 TAR RNA-binding protein B;Putative uncharacterized protein RPL3	OK/SW-cl.32;RPL3	>sp|P39023|RL3_HUMAN 60S ribosomal protein L3 OS=Homo sapiens GN=RPL3 PE=1 SV=2;>tr|G5E9G0|G5E9G0_HUMAN 60S ribosomal protein L3 OS=Homo sapiens GN=RPL3 PE=2 SV=1;>tr|H7C422|H7C422_HUMAN 60S ribosomal protein L3 (Fragment) OS=Homo sapiens GN=RPL3 PE=3 SV=1	46.108	0.010304	0	NA	NA	NA	NA					0					0					0					0					0					0	0	0	0	0	0
P41252	SYIC_HUMAN	IARS	SYIC_HUMAN Isoleucine--tRNA ligase, cytoplasmic OS=Homo sapiens GN=IARS PE=1 SV=2	P41252;J3KR24;Q5TCC6	Isoleucine--tRNA ligase;Isoleucyl-tRNA synthetase, cytoplasmic;Isoleucyl-tRNA synthetase	IARS;RP11-62C3.1-010	>sp|P41252|SYIC_HUMAN Isoleucine--tRNA ligase, cytoplasmic OS=Homo sapiens GN=IARS PE=1 SV=2;>tr|J3KR24|J3KR24_HUMAN Isoleucine--tRNA ligase, cytoplasmic OS=Homo sapiens GN=IARS PE=4 SV=1;>tr|Q5TCC6|Q5TCC6_HUMAN Isoleucine--tRNA ligase, cytoplasmic OS=Homo	144.5	0.007735	0	NA	NA	NA	NA					0					0					0					0					0					0	0	0	0	0	0
P51911	CNN1_HUMAN	CNN1	CNN1_HUMAN Calponin-1 OS=Homo sapiens GN=CNN1 PE=1 SV=2	P51911;B4DUX6;B7Z7E1	Basic calponin;Calponin H1, smooth muscle;Calponin-1;cDNA FLJ59763, highly similar to Calponin-1;cDNA FLJ50275, highly similar to Calponin-1;cDNA, FLJ79305, highly similar to Calponin-1	CNN1	>sp|P51911|CNN1_HUMAN Calponin-1 OS=Homo sapiens GN=CNN1 PE=1 SV=2;>tr|B4DUX6|B4DUX6_HUMAN Calponin-1 OS=Homo sapiens GN=CNN1 PE=2 SV=1;>tr|B7Z7E1|B7Z7E1_HUMAN Calponin-1 OS=Homo sapiens GN=CNN1 PE=2 SV=1	33.17	0.0098414	0	NA	NA	NA	NA					0					0					0					0					0					0	0	0	0	0	0
P52701	MSH6_HUMAN	MSH6	MSH6_HUMAN DNA mismatch repair protein Msh6 OS=Homo sapiens GN=MSH6 PE=1 SV=2	P52701;B4DF41;F5H2F9	DNA mismatch repair protein Msh6;G/T mismatch-binding protein;MutS-alpha 160 kDa subunit;cDNA FLJ55677, highly similar to DNA mismatch repair protein MSH6	GTBP;MSH6	>sp|P52701|MSH6_HUMAN DNA mismatch repair protein Msh6 OS=Homo sapiens GN=MSH6 PE=1 SV=2;>tr|B4DF41|B4DF41_HUMAN DNA mismatch repair protein Msh6 OS=Homo sapiens GN=MSH6 PE=2 SV=1;>tr|F5H2F9|F5H2F9_HUMAN DNA mismatch repair protein Msh6 OS=Homo sapiens GN=	152.78	0.031939	0	NA	NA	NA	NA					0					0					0					0					0					0	0	0	0	0	0
P53597	SUCA_HUMAN	SUCLG1	SUCA_HUMAN Succinyl-CoA ligase [ADP/GDP-forming] subunit alpha, mitochondrial OS=Homo sapiens GN=SUCLG1 PE=1 SV=4	P53597	Succinyl-CoA ligase [GDP-forming] subunit alpha, mitochondrial;Succinyl-CoA synthetase subunit alpha	SUCLG1	>sp|P53597|SUCA_HUMAN Succinyl-CoA ligase [ADP/GDP-forming] subunit alpha, mitochondrial OS=Homo sapiens GN=SUCLG1 PE=1 SV=4	36.249	0.063029	0	NA	NA	NA	NA					0					0					0					0					0					0	0	0	0	0	0
Q14676	MDC1_HUMAN	MDC1	MDC1_HUMAN Mediator of DNA damage checkpoint protein 1 OS=Homo sapiens GN=MDC1 PE=1 SV=3	Q14676;E9PGY5;Q14676-2;E7EVA7;F8VV34;Q14676-3;F8VU38;F8VZP8;F8W1C2;Q14676-4	Mediator of DNA damage checkpoint protein 1;Nuclear factor with BRCT domains 1	KIAA0170;MDC1;NFBD1	>sp|Q14676|MDC1_HUMAN Mediator of DNA damage checkpoint protein 1 OS=Homo sapiens GN=MDC1 PE=1 SV=3;>tr|E9PGY5|E9PGY5_HUMAN Mediator of DNA damage checkpoint protein 1 OS=Homo sapiens GN=MDC1 PE=4 SV=1;>sp|Q14676-2|MDC1_HUMAN Isoform 2 of Mediator of DNA d	226.66	0.015556	0	NA	NA	NA	NA					0					0					0					0					0					0	0	0	0	0	0
Q14679	TTLL4_HUMAN	TTLL4	TTLL4_HUMAN Tubulin polyglutamylase TTLL4 OS=Homo sapiens GN=TTLL4 PE=1 SV=2	Q14679;E7EX20;E9PH58;H7BZY4	Tubulin polyglutamylase TTLL4;Tubulin--tyrosine ligase-like protein 4	KIAA0173;TTLL4	>sp|Q14679|TTLL4_HUMAN Tubulin polyglutamylase TTLL4 OS=Homo sapiens GN=TTLL4 PE=1 SV=2;>tr|E7EX20|E7EX20_HUMAN Tubulin polyglutamylase TTLL4 OS=Homo sapiens GN=TTLL4 PE=4 SV=1;>tr|E9PH58|E9PH58_HUMAN Tubulin polyglutamylase TTLL4 OS=Homo sapiens GN=TTLL4	133.38	0.071364	0	NA	NA	NA	NA					0					0					0					0					0					0	0	0	0	0	0
Q5CZC0	FSIP2_HUMAN	FSIP2	FSIP2_HUMAN Fibrous sheath-interacting protein 2 OS=Homo sapiens GN=FSIP2 PE=1 SV=4	J3QTJ6;Q5CZC0	Fibrous sheath-interacting protein 2	FSIP2	>tr|J3QTJ6|J3QTJ6_HUMAN Fibrous sheath-interacting protein 2 OS=Homo sapiens GN=FSIP2 PE=4 SV=1;>sp|Q5CZC0|FSIP2_HUMAN Fibrous sheath-interacting protein 2 OS=Homo sapiens GN=FSIP2 PE=1 SV=4	789.88	0.067707	0	NA	NA	NA	NA					0					0					0					0					0					0	0	0	0	0	0
Q6VEQ5	WASH2_HUMAN	WASH2P	WASH2_HUMAN WAS protein family homolog 2 OS=Homo sapiens GN=WASH2P PE=2 SV=2	I3L0A4;Q6VEQ5;C4AMC7;Q9NQA3	CXYorf1-like protein on chromosome 2;Protein FAM39B;WAS protein family homolog 2;Protein FAM39DP;Putative WAS protein family homolog 3;Protein FAM39A;WAS protein family homolog 6	FAM39B;WASH2P;FAM39DP;WASH3P;CXYorf1;FAM39A;WASH6P	>tr|I3L0A4|I3L0A4_HUMAN WAS protein family homolog 6 OS=Homo sapiens GN=WASH6P PE=4 SV=1;>sp|Q6VEQ5|WASH2_HUMAN WAS protein family homolog 2 OS=Homo sapiens GN=WASH2P PE=2 SV=2;>sp|C4AMC7|WASH3_HUMAN Putative WAS protein family homolog 3 OS=Homo sapiens GN	51.621	0.012736	0	NA	NA	NA	NA					0					0					0					0					0					0	0	0	0	0	0
Q6YP21	KAT3_HUMAN	CCBL2	KAT3_HUMAN Kynurenine--oxoglutarate transaminase 3 OS=Homo sapiens GN=CCBL2 PE=1 SV=1	Q6YP21;Q6YP21-2	Cysteine-S-conjugate beta-lyase 2;Kynurenine aminotransferase III;Kynurenine--glyoxylate transaminase;Kynurenine--oxoglutarate transaminase 3;Kynurenine--oxoglutarate transaminase III	CCBL2;KAT3;RBMXL1	>sp|Q6YP21|KAT3_HUMAN Kynurenine--oxoglutarate transaminase 3 OS=Homo sapiens GN=CCBL2 PE=1 SV=1;>sp|Q6YP21-2|KAT3_HUMAN Isoform 2 of Kynurenine--oxoglutarate transaminase 3 OS=Homo sapiens GN=CCBL2	51.4	0.031088	0	NA	NA	NA	NA					0					0					0					0					0					0	0	0	0	0	0
Q7Z3B1	NEGR1_HUMAN	NEGR1	NEGR1_HUMAN Neuronal growth regulator 1 OS=Homo sapiens GN=NEGR1 PE=1 SV=3	Q7Z3B1;B4DI94	IgLON family member 4;Neuronal growth regulator 1;cDNA FLJ59691, highly similar to Neuronal growth regulator 1	IGLON4;NEGR1;UNQ2433/PRO4993	>sp|Q7Z3B1|NEGR1_HUMAN Neuronal growth regulator 1 OS=Homo sapiens GN=NEGR1 PE=1 SV=3;>tr|B4DI94|B4DI94_HUMAN Neuronal growth regulator 1 OS=Homo sapiens GN=NEGR1 PE=2 SV=1	38.719	2.4534e-05	0	NA	NA	NA	NA					0					0					0					0					0					0	0	0	0	0	0
Q7Z460	CLAP1_HUMAN	CLASP1	CLAP1_HUMAN CLIP-associating protein 1 OS=Homo sapiens GN=CLASP1 PE=1 SV=1	Q7Z460;F8WA11;Q7Z460-3;F5GWS0;B7ZLX3;E7EUA5;Q7Z460-2;F5GWM7;F5H2E2	CLIP-associating protein 1;Cytoplasmic linker-associated protein 1;Multiple asters homolog 1;Protein Orbit homolog 1;CLASP1 protein	CLASP1;KIAA0622;MAST1	>sp|Q7Z460|CLAP1_HUMAN CLIP-associating protein 1 OS=Homo sapiens GN=CLASP1 PE=1 SV=1;>tr|F8WA11|F8WA11_HUMAN CLIP-associating protein 1 OS=Homo sapiens GN=CLASP1 PE=4 SV=1;>sp|Q7Z460-3|CLAP1_HUMAN Isoform 3 of CLIP-associating protein 1 OS=Homo sapiens GN	169.45	0.032888	0	NA	NA	NA	NA					0					0					0					0					0					0	0	0	0	0	0
Q86YR7	MF2L2_HUMAN	MCF2L2	MF2L2_HUMAN Probable guanine nucleotide exchange factor MCF2L2 OS=Homo sapiens GN=MCF2L2 PE=2 SV=3	Q86YR7;Q86YR7-4	Dbs-related Rho family guanine nucleotide exchange factor;MCF2-transforming sequence-like protein 2;Probable guanine nucleotide exchange factor MCF2L2	DRG;KIAA0861;MCF2L2	>sp|Q86YR7|MF2L2_HUMAN Probable guanine nucleotide exchange factor MCF2L2 OS=Homo sapiens GN=MCF2L2 PE=2 SV=3;>sp|Q86YR7-4|MF2L2_HUMAN Isoform 4 of Probable guanine nucleotide exchange factor MCF2L2 OS=Homo sapiens GN=MCF2L2	126.99	0.025813	0	NA	NA	NA	NA					0					0					0					0					0					0	0	0	0	0	0
Q8N3J3	CQ053_HUMAN	C17orf53	CQ053_HUMAN Uncharacterized protein C17orf53 OS=Homo sapiens GN=C17orf53 PE=2 SV=1	Q8N3J3;Q8N3J3-3	Uncharacterized protein C17orf53	C17orf53	>sp|Q8N3J3|CQ053_HUMAN Uncharacterized protein C17orf53 OS=Homo sapiens GN=C17orf53 PE=2 SV=1;>sp|Q8N3J3-3|CQ053_HUMAN Isoform 3 of Uncharacterized protein C17orf53 OS=Homo sapiens GN=C17orf53	69.77	0.025081	0	NA	NA	NA	NA					0					0					0					0					0					0	0	0	0	0	0
Q8N5A5	ZGPAT_HUMAN	ZGPAT	ZGPAT_HUMAN Zinc finger CCCH-type with G patch domain-containing protein OS=Homo sapiens GN=ZGPAT PE=1 SV=3	Q8N5A5;Q8N5A5-2;Q8N5A5-3	G patch domain-containing protein 6;Zinc finger and G patch domain-containing protein;Zinc finger CCCH domain-containing protein 9;Zinc finger CCCH-type with G patch domain-containing protein	GPATC6;GPATCH6;KIAA1847;ZC3H9;ZC3HDC9;ZGPAT;ZIP	>sp|Q8N5A5|ZGPAT_HUMAN Zinc finger CCCH-type with G patch domain-containing protein OS=Homo sapiens GN=ZGPAT PE=1 SV=3;>sp|Q8N5A5-2|ZGPAT_HUMAN Isoform 2 of Zinc finger CCCH-type with G patch domain-containing protein OS=Homo sapiens GN=ZGPAT;>sp|Q8N5A5-3|	57.358	0.04082	0	NA	NA	NA	NA					0					0					0					0					0					0	0	0	0	0	0
Q8N9B5	JMY_HUMAN	JMY	JMY_HUMAN Junction-mediating and -regulatory protein OS=Homo sapiens GN=JMY PE=1 SV=2	Q8N9B5;Q8N9B5-2	Junction-mediating and -regulatory protein	JMY	>sp|Q8N9B5|JMY_HUMAN Junction-mediating and -regulatory protein OS=Homo sapiens GN=JMY PE=1 SV=2;>sp|Q8N9B5-2|JMY_HUMAN Isoform 2 of Junction-mediating and -regulatory protein OS=Homo sapiens GN=JMY	111.44	0.064072	0	NA	NA	NA	NA					0					0					0					0					0					0	0	0	0	0	0
Q8TAD8	SNIP1_HUMAN	SNIP1	SNIP1_HUMAN Smad nuclear-interacting protein 1 OS=Homo sapiens GN=SNIP1 PE=1 SV=1	Q8TAD8	FHA domain-containing protein SNIP1;Smad nuclear-interacting protein 1	SNIP1	>sp|Q8TAD8|SNIP1_HUMAN Smad nuclear-interacting protein 1 OS=Homo sapiens GN=SNIP1 PE=1 SV=1	45.777	0.073044	0	NA	NA	NA	NA					0					0					0					0					0					0	0	0	0	0	0
Q8TCD1	CR032_HUMAN	C18orf32	CR032_HUMAN UPF0729 protein C18orf32 OS=Homo sapiens GN=C18orf32 PE=2 SV=1	Q8TCD1	Putative NF-kappa-B-activating protein 200;UPF0729 protein C18orf32	C18orf32	>sp|Q8TCD1|CR032_HUMAN UPF0729 protein C18orf32 OS=Homo sapiens GN=C18orf32 PE=2 SV=1	8.6693	3.7947e-05	0	NA	NA	NA	NA					0					0					0					0					0					0	0	0	0	0	0
Q8TER5	ARH40_HUMAN	ARHGEF40	ARH40_HUMAN Rho guanine nucleotide exchange factor 40 OS=Homo sapiens GN=ARHGEF40 PE=1 SV=3	Q8TER5;Q8TER5-3;Q8TER5-4;Q8TER5-2	Protein SOLO	SOLO	>sp|Q8TER5|ARH40_HUMAN Rho guanine nucleotide exchange factor 40 OS=Homo sapiens GN=ARHGEF40 PE=1 SV=3;>sp|Q8TER5-3|ARH40_HUMAN Isoform 3 of Rho guanine nucleotide exchange factor 40 OS=Homo sapiens GN=ARHGEF40;>sp|Q8TER5-4|ARH40_HUMAN Isoform 4 of Rho gua	164.66	0.044106	0	NA	NA	NA	NA					0					0					0					0					0					0	0	0	0	0	0
Q8WVM7	STAG1_HUMAN	STAG1	STAG1_HUMAN Cohesin subunit SA-1 OS=Homo sapiens GN=STAG1 PE=1 SV=3	Q8WVM7;Q6P275;C9JJQ0	Cohesin subunit SA-1;SCC3 homolog 1;Stromal antigen 1;STAG1 protein;Putative uncharacterized protein STAG1	SA1;STAG1	>sp|Q8WVM7|STAG1_HUMAN Cohesin subunit SA-1 OS=Homo sapiens GN=STAG1 PE=1 SV=3;>tr|Q6P275|Q6P275_HUMAN Cohesin subunit SA-1 OS=Homo sapiens GN=STAG1 PE=2 SV=1;>tr|C9JJQ0|C9JJQ0_HUMAN Cohesin subunit SA-1 OS=Homo sapiens GN=STAG1 PE=4 SV=1	144.43	0.039062	0	NA	NA	NA	NA					0					0					0					0					0					0	0	0	0	0	0
Q96KG9	NTKL_HUMAN	SCYL1	NTKL_HUMAN N-terminal kinase-like protein OS=Homo sapiens GN=SCYL1 PE=1 SV=1	Q96KG9;Q96KG9-2;Q96KG9-6;Q96KG9-4;E9PK59;E9PS17;Q96KG9-3;E9PPN3;Q96KG9-5	Coated vesicle-associated kinase of 90 kDa;N-terminal kinase-like protein;SCY1-like protein 1;Telomerase regulation-associated protein;Telomerase transcriptional element-interacting factor;Teratoma-associated tyrosine kinase	CVAK90;GKLP;HT019;NTKL;SCYL1;TAPK;TEIF;TRAP	>sp|Q96KG9|NTKL_HUMAN N-terminal kinase-like protein OS=Homo sapiens GN=SCYL1 PE=1 SV=1;>sp|Q96KG9-2|NTKL_HUMAN Isoform 2 of N-terminal kinase-like protein OS=Homo sapiens GN=SCYL1;>sp|Q96KG9-6|NTKL_HUMAN Isoform 6 of N-terminal kinase-like protein OS=Homo	89.63	3.2263e-30	0	NA	NA	NA	NA					0					0					0					0					0					0	0	0	0	0	0
Q96P48	ARAP1_HUMAN	ARAP1	ARAP1_HUMAN Arf-GAP with Rho-GAP domain, ANK repeat and PH domain-containing protein 1 OS=Homo sapiens GN=ARAP1 PE=1 SV=3	Q96P48;Q96P48-3;Q96P48-1;Q96P48-4;Q96P48-2;E7EU13;Q96P48-7;Q96P48-5;F8WBT0	Arf-GAP with Rho-GAP domain, ANK repeat and PH domain-containing protein 1;Centaurin-delta-2	ARAP1;CENTD2;KIAA0782	>sp|Q96P48|ARAP1_HUMAN Arf-GAP with Rho-GAP domain, ANK repeat and PH domain-containing protein 1 OS=Homo sapiens GN=ARAP1 PE=1 SV=3;>sp|Q96P48-3|ARAP1_HUMAN Isoform 3 of Arf-GAP with Rho-GAP domain, ANK repeat and PH domain-containing protein 1 OS=Homo sa	162.19	0.075378	0	NA	NA	NA	NA					0					0					0					0					0					0	0	0	0	0	0
Q96PJ5	FCRL4_HUMAN	FCRL4	FCRL4_HUMAN Fc receptor-like protein 4 OS=Homo sapiens GN=FCRL4 PE=1 SV=1	Q96PJ5	Fc receptor homolog 4;Fc receptor-like protein 4;IFGP family protein 2;Immune receptor translocation-associated protein 1	FCRH4;FCRL4;IFGP2;IRTA1	>sp|Q96PJ5|FCRL4_HUMAN Fc receptor-like protein 4 OS=Homo sapiens GN=FCRL4 PE=1 SV=1	57.224	0.016123	0	NA	NA	NA	NA					0					0					0					0					0					0	0	0	0	0	0
Q96PZ0	PUS7_HUMAN	PUS7	PUS7_HUMAN Pseudouridylate synthase 7 homolog OS=Homo sapiens GN=PUS7 PE=1 SV=2	Q96PZ0	Pseudouridylate synthase 7 homolog	KIAA1897;PUS7	>sp|Q96PZ0|PUS7_HUMAN Pseudouridylate synthase 7 homolog OS=Homo sapiens GN=PUS7 PE=1 SV=2	75.035	0.030597	0	NA	NA	NA	NA					0					0					0					0					0					0	0	0	0	0	0
Q96RY5	CRML_HUMAN	CRAMP1L	CRML_HUMAN Protein cramped-like OS=Homo sapiens GN=CRAMP1L PE=1 SV=3	Q96RY5;J3KR07;J3QT63	Hematological and neurological expressed 1-like protein;Protein cramped-like	C16orf34;CRAMP1L;HN1L;KIAA1426	>sp|Q96RY5|CRML_HUMAN Protein cramped-like OS=Homo sapiens GN=CRAMP1L PE=1 SV=3;>tr|J3KR07|J3KR07_HUMAN Protein cramped-like OS=Homo sapiens GN=CRAMP1L PE=4 SV=1;>tr|J3QT63|J3QT63_HUMAN Uncharacterized protein (Fragment) OS=Homo sapiens PE=4 SV=1	134.72	0.0057847	0	NA	NA	NA	NA					0					0					0					0					0					0	0	0	0	0	0
Q99729-2	ROAA_HUMAN	HNRNPAB	ROAA_HUMAN Isoform 2 of Heterogeneous nuclear ribonucleoprotein A/B OS=Homo sapiens GN=HNRNPAB	Q99729-2;D6RBZ0;Q99729-3;D6RD18;D6R9P3			>sp|Q99729-2|ROAA_HUMAN Isoform 2 of Heterogeneous nuclear ribonucleoprotein A/B OS=Homo sapiens GN=HNRNPAB;>tr|D6RBZ0|D6RBZ0_HUMAN Heterogeneous nuclear ribonucleoprotein A/B OS=Homo sapiens GN=HNRNPAB PE=4 SV=1;>sp|Q99729-3|ROAA_HUMAN Isoform 3 of Hetero	35.967	0.00053075	0	NA	NA	NA	NA					0					0					0					0					0					0	0	0	0	0	0
Q9H9P5-6	UNKL_HUMAN	UNKL	UNKL_HUMAN Isoform 6 of Putative E3 ubiquitin-protein ligase UNKL OS=Homo sapiens GN=UNKL	Q9H9P5-6;E9PDK2;Q9H9P5	RING finger protein unkempt-like	C16orf28;UNKL	>sp|Q9H9P5-6|UNKL_HUMAN Isoform 6 of Putative E3 ubiquitin-protein ligase UNKL OS=Homo sapiens GN=UNKL;>tr|E9PDK2|E9PDK2_HUMAN Putative E3 ubiquitin-protein ligase UNKL OS=Homo sapiens GN=UNKL PE=4 SV=1;>sp|Q9H9P5|UNKL_HUMAN Putative E3 ubiquitin-protein l	81.57	0.013478	0	NA	NA	NA	NA					0					0					0					0					0					0	0	0	0	0	0
Q9NSK0-3	KLC4_HUMAN	KLC4	KLC4_HUMAN Isoform 3 of Kinesin light chain 4 OS=Homo sapiens GN=KLC4	Q9NSK0-3;Q9NSK0;B4DME9;Q9NSK0-4;C9J8T5;C9JZE5	Kinesin light chain 4;Kinesin-like protein 8;cDNA FLJ58264, highly similar to Kinesin light chain 4;Putative uncharacterized protein KLC4	KLC4;KNSL8	>sp|Q9NSK0-3|KLC4_HUMAN Isoform 3 of Kinesin light chain 4 OS=Homo sapiens GN=KLC4;>sp|Q9NSK0|KLC4_HUMAN Kinesin light chain 4 OS=Homo sapiens GN=KLC4 PE=1 SV=3;>tr|B4DME9|B4DME9_HUMAN Kinesin light chain 4 OS=Homo sapiens GN=KLC4 PE=2 SV=1;>sp|Q9NSK0-4|KL	70.551	0.00096376	0	NA	NA	NA	NA					0					0					0					0					0					0	0	0	0	0	0
Q9NSY1	BMP2K_HUMAN	BMP2K	BMP2K_HUMAN BMP-2-inducible protein kinase OS=Homo sapiens GN=BMP2K PE=1 SV=2	Q9NSY1;Q9NSY1-3;Q9NSY1-2	BMP-2-inducible protein kinase	BIKE;BMP2K;HRIHFB2017	>sp|Q9NSY1|BMP2K_HUMAN BMP-2-inducible protein kinase OS=Homo sapiens GN=BMP2K PE=1 SV=2;>sp|Q9NSY1-3|BMP2K_HUMAN Isoform 3 of BMP-2-inducible protein kinase OS=Homo sapiens GN=BMP2K;>sp|Q9NSY1-2|BMP2K_HUMAN Isoform 2 of BMP-2-inducible protein kinase OS=H	129.17	0.058578	0	NA	NA	NA	NA					0					0					0					0					0					0	0	0	0	0	0
Q9NUD5	ZCHC3_HUMAN	ZCCHC3	ZCHC3_HUMAN Zinc finger CCHC domain-containing protein 3 OS=Homo sapiens GN=ZCCHC3 PE=1 SV=1	Q9NUD5	Zinc finger CCHC domain-containing protein 3	C20orf99;ZCCHC3	>sp|Q9NUD5|ZCHC3_HUMAN Zinc finger CCHC domain-containing protein 3 OS=Homo sapiens GN=ZCCHC3 PE=1 SV=1	43.618	0.016995	0	NA	NA	NA	NA					0					0					0					0					0					0	0	0	0	0	0
Q9UHY8-2	FEZ2_HUMAN	FEZ2	FEZ2_HUMAN Isoform 2 of Fasciculation and elongation protein zeta-2 OS=Homo sapiens GN=FEZ2	Q9UHY8-2;Q9UHY8;H7C434;Q7Z674	Fasciculation and elongation protein zeta-2;Zygin II;Zygin-2;Fasciculation and elongation protein zeta 2 (Zygin II), isoform CRA_d;Putative uncharacterized protein DKFZp779C2259	FEZ2;DKFZp779C2259;hCG_1641050	>sp|Q9UHY8-2|FEZ2_HUMAN Isoform 2 of Fasciculation and elongation protein zeta-2 OS=Homo sapiens GN=FEZ2;>sp|Q9UHY8|FEZ2_HUMAN Fasciculation and elongation protein zeta-2 OS=Homo sapiens GN=FEZ2 PE=1 SV=2;>tr|H7C434|H7C434_HUMAN Fasciculation and elongatio	42.612	0.020803	0	NA	NA	NA	NA					0					0					0					0					0					0	0	0	0	0	0
Q9ULX6	AKP8L_HUMAN	AKAP8L	AKP8L_HUMAN A-kinase anchor protein 8-like OS=Homo sapiens GN=AKAP8L PE=1 SV=3	Q9ULX6	A-kinase anchor protein 8-like;Helicase A-binding protein 95;Homologous to AKAP95 protein;Neighbor of A-kinase-anchoring protein 95	AKAP8L;HRIHFB2018;NAKAP;NAKAP95	>sp|Q9ULX6|AKP8L_HUMAN A-kinase anchor protein 8-like OS=Homo sapiens GN=AKAP8L PE=1 SV=3	71.648	0.0047893	0	NA	NA	NA	NA					0					0					0					0					0					0	0	0	0	0	0
Q9UQ26	RIMS2_HUMAN	RIMS2	RIMS2_HUMAN Regulating synaptic membrane exocytosis protein 2 OS=Homo sapiens GN=RIMS2 PE=1 SV=2	Q9UQ26;D6RA03;F8WD47;F8W6W8;Q9UQ26-1;Q9UQ26-3;E9PFB6;Q9UQ26-2;D6RDY0	Rab-3-interacting molecule 2;Rab-3-interacting protein 3;Regulating synaptic membrane exocytosis protein 2	KIAA0751;RAB3IP3;RIM2;RIMS2	>sp|Q9UQ26|RIMS2_HUMAN Regulating synaptic membrane exocytosis protein 2 OS=Homo sapiens GN=RIMS2 PE=1 SV=2;>tr|D6RA03|D6RA03_HUMAN Regulating synaptic membrane exocytosis protein 2 OS=Homo sapiens GN=RIMS2 PE=4 SV=1;>tr|F8WD47|F8WD47_HUMAN Regulating syna	160.4	0.074825	0	NA	NA	NA	NA					0					0					0					0					0					0	0	0	0	0	0
Q9Y4B6	VPRBP_HUMAN	VPRBP	VPRBP_HUMAN Protein VPRBP OS=Homo sapiens GN=VPRBP PE=1 SV=3	Q9Y4B6;Q9Y4B6-2;H0Y4P3;Q9Y4B6-3	DDB1- and CUL4-associated factor 1;HIV-1 Vpr-binding protein;Protein VPRBP;Vpr-interacting protein	DCAF1;KIAA0800;RIP;VPRBP	>sp|Q9Y4B6|VPRBP_HUMAN Protein VPRBP OS=Homo sapiens GN=VPRBP PE=1 SV=3;>sp|Q9Y4B6-2|VPRBP_HUMAN Isoform 2 of Protein VPRBP OS=Homo sapiens GN=VPRBP;>tr|H0Y4P3|H0Y4P3_HUMAN Protein VPRBP (Fragment) OS=Homo sapiens GN=VPRBP PE=4 SV=1;>sp|Q9Y4B6-3|VPRBP_HUMA	169.01	0.029001	0	NA	NA	NA	NA					0					0					0					0					0					0	0	0	0	0	0
[truncated: 13 more columns]
